# Supplementary material for: Dynamic regulation of the oxidative stress response by the E3 ligase TRIP12
Source: Cell Rep. Author manuscript; Available in PMC 2025 Oct 28. (PMC12560144; doi:10.1016/j.celrep.2025.116262)
Supplement: 2 [file NIHMS2113409-supplement-2.xlsx]

## Sheet: Sheet1
Gene	Fusion Index - KEAP1 codepletion	Std. Dev. - KEAP1 codepletion	Fusion Index	Std. Dev. - Fusion Index
Ambra1	0.228277	0.0567696	1.16214	0.103561
Amn1	0.175229	0.00362324	2.03814	0.792042
Ankrd9	0.0944192	0.0315972	0.01281	0.00138533
Asb1	0.148282	0.00856822	2.62978	0.621506
Asb10	0.0441669	0.00732605	0.108048	0.0142615
Asb11	0.16291	0.0120824	1.56196	0.422648
Asb12	0.0284975	0.00478515	1.04739	0.291087
Asb13	0.140072	0.00790759	3.33543	0.837669
Asb14	0.0295668	0.0127318	0.0290405	0.0046733
Asb15	0.0349759	0.00457353	0.670737	0.286919
Asb16	0.0323727	0.00564636	0.704679	0.316246
Asb17	0.0696157	0.0089261	0.0258815	0.00784953
Asb18	0.113431	0.0504296	0.887322	0.00490114
Asb2	0.00228361	5.91911e-05	0.0131066	0.00160756
Asb3	0.0556501	0.0244586	0.965411	0.366967
Asb4	0.025205	0.00421997	0.373108	0.0484513
Asb5	0.083767	0.0195508	0.562941	0.0310108
Asb6	0.0207679	0.00822864	0.0328194	0.00457232
Asb7	0.105048	0.011266	1.37372	0.189638
Asb8	0.0493841	0.0301896	0.132121	0.0734462
Asb9	0.0922168	0.00833312	1.06499	0.189353
Brwd1	0.370698	0.0883441	1.94668	0.332574
Btrc	0.0668785	0.00937098	0.118575	0.0257715
Ccnf	1.02771	0.0239211	0.252668	0.0194046
Cish	0.438589	0.033218	0.674708	0.166457
Crbn	0.156461	0.0267652	0.325472	0.0576427
Dcaf10	0.0890219	0.0269816	0.802765	0.0539976
Dcaf11	0.062802	0.00343356	1.08799	0.162573
Dcaf12	0.0798868	0.0290447	0.513287	0.199556
Dcaf12l1	0.0838206	0.0458034	1.30253	0.0206552
Dcaf12l2	0.0677505	0.03044	0.140755	0.00151269
Dcaf13	0.101969	0.0150381	0.804211	0.0938717
Dcaf15	0.0651551	0.00534893	0.392297	0.00127594
Dcaf17	0.0949987	0.00532057	0.380987	0.0441992
Dcaf4	0.0683267	0.00141982	0.845023	0.095191
Dcaf5	0.0750104	0.0128382	0.35495	0.0306268
Dcaf6	0.0939729	0.0235032	0.913403	0.0204013
Dcaf7	0.0301756	0.0042895	0.0566093	0.0222609
Dcaf8	0.0531913	0.0351034	0.985949	0.167484
Dda1	0.21884	0.083303	0.985034	0.178166
Ddb1	0.0385403	0.0118666	0.0721416	0.020446
Ddb2	0.0851274	0.00171901	0.240142	0.00441463
Dtl	0.067457	0.0108848	0.148905	0.0188721
Ect2l	0.0415077	0.00782301	0.729595	0.32008
Ercc8	0.65336	0.0501503	0.605965	0.0179208
Fbxl12	0.0348472	0.00367705	0.0167472	0.00359237
Fbxl13	0.0399808	0.00606489	0.0427626	0.0343349
Fbxl14	0.0309938	0.00531918	0.0354575	0.0226327
Fbxl15	0.0777575	0.00371914	0.759562	0.210589
Fbxl16	0.0266251	0.00205809	0.0877516	0.0576999
Fbxl17	0.0491139	0.0244127	0.310092	0.0705173
Fbxl18	0.0167429	0.00502466	0.406497	0.0512945
Fbxl19	0.0121495	0.000793087	0.268288	0.082713
Fbxl2	0.120316	0.00909726	0.0661767	0.0581585
Fbxl20	0.242123	0.024198	3.05525	0.615803
Fbxl21	0.0852504	0.0254583	0.950483	0.574964
Fbxl22	0.12077	0.0578967	0.854653	0.430349
Fbxl3	0.0151552	0.000833571	0.329548	0.0432654
Fbxl4	0.0335629	0.0235754	0.216088	0.0303296
Fbxl5	0.126666	0.00259882	0.209006	0.0210619
Fbxl6	0.00179465	0.000571693	0.001258	0.000788559
Fbxl7	0.0300654	0.00623119	0.846168	0.0146429
Fbxl8	0.128869	0.0261952	0.706519	0.543866
Fbxo10	0.039727	0.00142012	0.137536	0.0464828
Fbxo11	0.0363376	0.0138722	0.83099	0.20902
Fbxo15	0.053967	0.0070972	2.8051	0.235544
Fbxo16	0.0496419	0.0204451	0.76512	0.154271
Fbxo17	0.0232884	0.00764	0.354728	0.1733
Fbxo18	0.0570737	0.00495246	2.08493	0.203342
Fbxo2	0.0166133	0.00916078	0.0151376	0.00654803
Fbxo21	0.0337932	0.0179429	0.460979	0.118422
Fbxo22	0.139476	0.0264427	1.71617	1.00351
Fbxo24	0.0292073	0.00492445	0.0724769	0.0402321
Fbxo25	0.5209	0.0323332	0.42052	0.11242
Fbxo27	0.0102103	0.0032507	0.0385585	0.00164604
Fbxo28	0.137075	0.0354908	0.908834	0.327565
Fbxo3	0.140571	0.0174513	0.78777	0.356009
Fbxo30	0.219833	0.0291878	2.91001	0.347555
Fbxo31	0.0230549	0.0157939	0.138038	0.103362
Fbxo32	0.0628672	0.025651	0.203396	0.0893499
Fbxo33	0.0761034	0.0174356	0.684507	0.0771466
Fbxo34	0.0659874	0.0156399	0.743236	0.0829469
Fbxo36	0.0552092	0.00725657	0.177411	0.06262
Fbxo38	0.0377983	0.00911195	0.0637283	0.0351453
Fbxo39	0.0815409	0.00686105	0.326085	0.150309
Fbxo4	0.0404893	0.00202942	0.534952	0.122899
Fbxo40	0.0152822	0.0049954	0.102408	0.00850982
Fbxo41	0.0840948	0.0287372	0.277846	0.236714
Fbxo42	0.0319691	0.00344327	0.0406708	0.017589
Fbxo43	0.0762221	0.00297063	1.00029	0.219097
Fbxo44	0.00543844	0.00137436	0.507995	0.0960311
Fbxo45	0.263634	0.0431976	1.78223	0.192786
Fbxo46	0.262679	0.000801546	3.8021	0.108305
Fbxo47	0.0574657	0.0337492	0.162361	0.0739081
Fbxo48	0.112791	0.0262183	2.68512	0.286152
Fbxo5	0.00990978	0.00565048	0.00386145	0.00259517
Fbxo6	0.0272226	0.00293337	0.617227	0.00968966
Fbxo7	0.0285372	0.0114595	0.885314	0.190693
Fbxo8	0.0813734	0.00803899	0.67078	0.601901
Fbxo9	0.0260693	0.00643951	0.0720882	0.0133171
Fbxw10	0.0324595	0.0110127	0.373318	0.129144
Fbxw11	0.0625288	0.0194006	0.835492	0.342921
Fbxw13	0.22552	0.0118505	2.2453	0.433253
Fbxw14	0.045888	0.0161309	0.617966	0.253188
Fbxw15	0.105509	0.0249693	0.481683	0.105366
Fbxw16	0.0378005	0.0112799	0.0303015	0.00185361
Fbxw17	0.158416	0.0697199	1.10764	0.391485
Fbxw18	0.0280454	0.0155673	0.209366	0.0490443
Fbxw19	0.0747412	0.0178512	0.794905	0.317892
Fbxw2	0.311477	0.0292275	3.9045	0.191167
Fbxw20	0.0414503	0.0078477	0.160317	0.01045
Fbxw21	0.0204135	0.00224986	0.827072	0.357199
Fbxw22	0.0448099	0.0232948	1.77415	0.461244
Fbxw24	0.0197953	0.00106353	0.241877	0.00330876
Fbxw26	0.0921373	0.0169781	0.528404	0.387537
Fbxw28	0.0740106	0.0105322	0.240572	0.155858
Fbxw4	0.0459271	0.0170322	0.151125	0.0198063
Fbxw5	0.0714539	0.00625104	0.445998	0.0341805
Fbxw7	0.0222083	0.00258449	0.324927	0.103081
Fbxw8	0.185018	0.021226	0.752325	0.00273086
Fbxw9	0.031478	0.00219243	0.0153993	0.00492843
Kdm2a	0.166088	0.0483255	0.257985	0.0794398
Kdm2b	0.0872739	0.0253072	0.469774	0.149872
Keap1	0.0121729	0.00810533	9.85233e-05	0.000164871
Lrrc29	0.0841989	0.0159412	0.673719	0.298073
Neurl2	0.17199	0.00960695	0.239573	0.0230807
Prame	0.0819162	0.0128346	0.104494	0.0336873
Rab40b	0.734682	0.0647051	0.827832	0.000864147
Rab40c	0.0250433	0.00267175	0.0983879	0.0234172
Rfwd2	0.0401735	0.0207643	0.172795	0.0453638
Skp2	0.224768	0.0030552	1.90863	0.518001
Socs1	0.0709972	0.0184323	1.30525	0.0412856
Socs2	0.130404	0.00252765	3.9888	0.854271
Socs3	0.02599	0.00671473	0.778816	0.225904
Socs4	0.0411019	0.00051677	0.198562	0.0486216
Socs5	0.0500039	0.015165	1.44148	0.0498029
Socs6	0.107296	0.0243665	1.13493	0.205987
Socs7	0.332488	0.0188266	0.987378	0.144948
Spsb1	0.0281792	0.0069289	0.0380004	0.0168533
Spsb2	0.125761	0.00879808	2.5574	0.291152
Spsb3	0.136092	0.0394882	1.02601	0.129474
Spsb4	0.0292554	0.00963765	0.49184	0.143658
Tceb3	0.0476662	0.0191528	0.809673	0.138239
Trpc4ap	0.0855379	0.0265747	0.872622	0.0947266
Vprbp	0.0301076	0.00396527	0.311539	0.0726939
Wdr5b	0.140219	0.00695977	1.248	0.0747709
Wdr76	0.400957	0.00604555	0.909375	0.115089
Wdtc1	0.0390604	0.00587135	0.329462	0.0549714
Wsb1	0.015608	0.00563961	0.333018	0.140374
Wsb2	0.043761	0.00664223	0.0181032	0.0108531
