# Supplementary material for: Dynamic regulation of the oxidative stress response by the E3 ligase TRIP12
Source: Cell Rep. Author manuscript; Available in PMC 2025 Oct 28. (PMC12560144; doi:10.1016/j.celrep.2025.116262)
Supplement: 3 [file NIHMS2113409-supplement-3.xlsx]

## Sheet: Table S1
Peptide Identifier	Name	Description	WT-NRF2 TSC	∆ETGE-NRF2 TSC	WT-NRF2 Z-score	∆ETGE-NRF2 Z-score
NP_056480	AAAS	aladin isoform 1 [Homo sapiens]	2.5	2	0.200199	0.0500584
NP_001166937	AAAS	aladin isoform 2 [Homo sapiens]	2.5	0	0.253093	0
NP_056326	AAR2	hypothetical protein LOC25980 [Homo sapiens]	0	7	0	2.85764
NP_001258803	AAR2	protein AAR2 homolog [Homo sapiens]	0	7	0	8.01746
NP_001596	AARS	alanine--tRNA ligase, cytoplasmic [Homo sapiens]	0	7	0	2.2194
NP_036270	AATF	protein AATF [Homo sapiens]	0	6	0	1.71547
NP_000341	ABCA4	retinal-specific ATP-binding cassette transporter [Homo sapiens]	7	0	10.288	0
NP_036221	ABCB10	ATP-binding cassette sub-family B member 10, mitochondrial [Homo sapiens]	4	0	6.69586	0
NP_005680	ABCB6	ATP-binding cassette sub-family B member 6, mitochondrial [Homo sapiens]	3.5	7	10.3927	10.3927
NP_002849	ABCD3	ATP-binding cassette sub-family D member 3 isoform a [Homo sapiens]	9.5	10	3.34935	3.5191
NP_001035809	ABCE1	ATP-binding cassette sub-family E member 1 [Homo sapiens]	5	8	-0.474889	-0.269626
NP_002931	ABCE1	ATP-binding cassette sub-family E member 1 [Homo sapiens]	5	8	-0.456646	-0.248747
NP_001020262	ABCF1	ATP-binding cassette sub-family F member 1 isoform a [Homo sapiens]	26	39.5	3.29211	4.99342
NP_001081	ABCF1	ATP-binding cassette sub-family F member 1 isoform b [Homo sapiens]	26	24	3.35942	3.0707
NP_009120	ABCF2	ATP-binding cassette sub-family F member 2 isoform a [Homo sapiens]	7.5	80	1.08825	9.04036
NP_005461	ABI1	abl interactor 1 isoform a [Homo sapiens]	0	5	0	4.69868
NP_001012768	ABI1	abl interactor 1 isoform b [Homo sapiens]	0	5	0	4.69868
NP_001012769	ABI1	abl interactor 1 isoform c [Homo sapiens]	0	5	0	4.69868
NP_001012770	ABI1	abl interactor 1 isoform d [Homo sapiens]	0	5	0	4.69868
NP_001171587	ABI1	abl interactor 1 isoform e [Homo sapiens]	0	5	0	3.21508
NP_001171590	ABI1	abl interactor 1 isoform f [Homo sapiens]	0	5	0	4.51853
NP_001171591	ABI1	abl interactor 1 isoform g [Homo sapiens]	0	5	0	4.69868
NP_001171592	ABI1	abl interactor 1 isoform h [Homo sapiens]	0	5	0	4.85276
NP_001171593	ABI1	abl interactor 1 isoform i [Homo sapiens]	0	5	0	4.69868
NP_001171594	ABI1	abl interactor 1 isoform j [Homo sapiens]	0	5	0	4.69868
NP_001171595	ABI1	abl interactor 1 isoform k [Homo sapiens]	0	5	0	4.85276
NP_620775	ABRAXAS1	BRCA1-A complex subunit Abraxas [Homo sapiens]	0	3	0	4.46894
NP_115545	ACAD11	acyl-CoA dehydrogenase family member 11 [Homo sapiens]	14.5	8	2.72405	1.46045
NP_036419	ACAP2	arf-GAP with coiled-coil, ANK repeat and PH domain-containing protein 2 [Homo sapiens]	41.5	23.5	0.520908	-0.186333
NP_055792	ACIN1	apoptotic chromatin condensation inducer in the nucleus isoform 1 [Homo sapiens]	0	4	0	0.27565
NP_001158286	ACIN1	apoptotic chromatin condensation inducer in the nucleus isoform 2 [Homo sapiens]	0	4	0	0.25299
NP_001091	ACTA1	actin, alpha skeletal muscle [Homo sapiens]	20.5	11	-0.333098	-0.511642
NP_001135417	ACTA2	actin, aortic smooth muscle [Homo sapiens]	20.5	11	0.0996788	-0.235393
NP_001604	ACTA2	actin, aortic smooth muscle [Homo sapiens]	20.5	11	0.0996788	-0.235393
NP_001092	ACTB	actin, cytoplasmic 1 [Homo sapiens]	26.5	24.5	-0.606814	-0.627539
NP_001017992	ACTBL2	beta-actin-like protein 2 [Homo sapiens]	17	0	0.459445	0
NP_005150	ACTC1	actin, alpha cardiac muscle 1 proprotein [Homo sapiens]	20.5	11	-0.298725	-0.479246
NP_001186883	ACTG1	actin, cytoplasmic 2 [Homo sapiens]	26.5	24.5	0.753727	0.664109
NP_001605	ACTG1	actin, cytoplasmic 2 [Homo sapiens]	26.5	24.5	-0.590112	-0.611021
NP_001606	ACTG2	actin, gamma-enteric smooth muscle isoform 1 precursor [Homo sapiens]	0	11	0	-0.146217
NP_004292	ACTL6A	actin-like protein 6A isoform 1 [Homo sapiens]	15.5	6	2.24012	0.390084
NP_817126	ACTL6A	actin-like protein 6A isoform 2 [Homo sapiens]	0	6	0	0.553223
NP_829888	ACTL6A	actin-like protein 6A isoform 2 [Homo sapiens]	0	6	0	0.553223
NP_057272	ACTL6B	actin-like protein 6B [Homo sapiens]	0	2	0	4.15796
NP_001123476	ACTN1	alpha-actinin-1 isoform a [Homo sapiens]	7	6	0.490105	0.371391
NP_001093	ACTN1	alpha-actinin-1 isoform b [Homo sapiens]	7	6	0.519601	0.398874
NP_001123477	ACTN1	alpha-actinin-1 isoform c [Homo sapiens]	7	6	0.72438	0.574003
NP_004915	ACTN4	alpha-actinin-4 [Homo sapiens]	0	8	0	0.0610107
NP_005727	ACTR1A	alpha-centractin [Homo sapiens]	6	0	-0.491556	0
NP_005726	ACTR1B	beta-centractin [Homo sapiens]	4	0	0.207582	0
NP_071941	ACTR6	actin-related protein 6 [Homo sapiens]	0	5	0	2.63992
NP_001020278	ADAR	double-stranded RNA-specific adenosine deaminase isoform d [Homo sapiens]	4	15	0.72775	4.0677
NP_001180424	ADAR	double-stranded RNA-specific adenosine deaminase isoform d [Homo sapiens]	4	15	0.698005	4.00997
NP_001102	ADAR	double-stranded RNA-specific adenosine deaminase isoform a [Homo sapiens]	4	9.5	0.145774	1.28338
NP_056656	ADAR	double-stranded RNA-specific adenosine deaminase isoform c [Homo sapiens]	4	9.5	0.621597	2.27654
NP_056655	ADAR	double-stranded RNA-specific adenosine deaminase isoform b [Homo sapiens]	4	4	0.646121	0.646121
NP_054908	ADD1	alpha-adducin isoform b [Homo sapiens]	0	6	0	1.68546
NP_789771	ADD1	alpha-adducin isoform d [Homo sapiens]	0	6	0	1.53252
NP_001269460	ADNP	activity-dependent neuroprotector homeobox protein [Homo sapiens]	6	0	2.23469	0
NP_001269461	ADNP	activity-dependent neuroprotector homeobox protein [Homo sapiens]	6	0	2.23469	0
NP_056154	ADNP	activity-dependent neuroprotector homeobox protein [Homo sapiens]	6	0	0.329679	0
NP_852107	ADNP	activity-dependent neuroprotector homeobox protein [Homo sapiens]	6	0	0.329679	0
NP_783163	ADRM1	proteasomal ubiquitin receptor ADRM1 isoform 1 [Homo sapiens]	4	0	1.11753	0
NP_008933	ADRM1	proteasomal ubiquitin receptor ADRM1 precursor [Homo sapiens]	4	0	1.11753	0
NP_002276	AFF3	AF4/FMR2 family member 3 isoform 1 [Homo sapiens]	1	0	1.05399	0
NP_001020279	AFF3	AF4/FMR2 family member 3 isoform 2 [Homo sapiens]	1	0	1.05399	0
NP_055238	AFF4	AF4/FMR2 family member 4 [Homo sapiens]	2	0	-0.0827119	0
NP_006787	AFG3L2	AFG3-like protein 2 [Homo sapiens]	0	7	0	1.17544
NP_114152	AGAP3	arf-GAP with GTPase, ANK repeat and PH domain-containing protein 3 isoform a [Homo sapiens]	0	9	0	1.4321
NP_000019	AGL	glycogen debranching enzyme isoform 1 [Homo sapiens]	15	9	0.36385	0.0539203
NP_000633	AGL	glycogen debranching enzyme isoform 1 [Homo sapiens]	15	9	0.366228	0.0564936
NP_000634	AGL	glycogen debranching enzyme isoform 1 [Homo sapiens]	15	9	0.366279	0.0564881
NP_000635	AGL	glycogen debranching enzyme isoform 1 [Homo sapiens]	15	9	0.365731	0.0560161
NP_000637	AGL	glycogen debranching enzyme isoform 3 [Homo sapiens]	15	9	0.896604	0.428422
NP_036331	AGO1	protein argonaute-1 [Homo sapiens]	6	7	0.418722	0.608079
NP_036286	AGO2	protein argonaute-2 isoform 1 [Homo sapiens]	7	8	0.151868	0.293065
NP_001158095	AGO2	protein argonaute-2 isoform 2 [Homo sapiens]	0	8	0	0.319778
NP_079128	AGO3	protein argonaute-3 isoform a [Homo sapiens]	0	5	0	0.142301
NP_060099	AGO4	protein argonaute-4 [Homo sapiens]	0	12	0	1.79494
NP_003650	AGPS	alkyldihydroxyacetonephosphate synthase, peroxisomal precursor [Homo sapiens]	3	5	0.485197	1.04663
NP_056261	AHCTF1	protein ELYS [Homo sapiens]	9	0	2.42327	0
NP_000678	AHCY	adenosylhomocysteinase isoform 1 [Homo sapiens]	2	0	-0.100675	0
NP_001155238	AHCY	adenosylhomocysteinase isoform 2 [Homo sapiens]	2	0	-0.00117315	0
NP_001025053	AHDC1	AT-hook DNA-binding motif-containing protein 1 [Homo sapiens]	0	8	0	7.60295
NP_665811	AIFM1	apoptosis-inducing factor 1, mitochondrial isoform 2 precursor [Homo sapiens]	6	11	-0.423804	-0.200609
NP_004199	AIFM1	apoptosis-inducing factor 1, mitochondrial isoform 1 precursor [Homo sapiens]	6	0	-0.446435	0
NP_001135887	AIMP1	aminoacyl tRNA synthase complex-interacting multifunctional protein 1 isoform a precursor [Homo sapiens]	8	8	0.099209	0.099209
NP_004748	AIMP1	aminoacyl tRNA synthase complex-interacting multifunctional protein 1 isoform a precursor [Homo sapiens]	8	8	0.099209	0.099209
NP_001135888	AIMP1	aminoacyl tRNA synthase complex-interacting multifunctional protein 1 isoform b precursor [Homo sapiens]	8	8	-0.0583407	-0.0583407
NP_006294	AIMP2	aminoacyl tRNA synthase complex-interacting multifunctional protein 2 [Homo sapiens]	2	7	-0.689555	0.365183
NP_001616	AK2	adenylate kinase 2, mitochondrial isoform a [Homo sapiens]	1	0	-0.234652	0
NP_037543	AK2	adenylate kinase 2, mitochondrial isoform b [Homo sapiens]	1	0	-0.195706	0
NP_001186128	AK2	adenylate kinase 2, mitochondrial isoform c [Homo sapiens]	1	0	1.32785	0
NP_001229831	AKAP1	A-kinase anchor protein 1, mitochondrial precursor [Homo sapiens]	0	7	0	10.3927
NP_001229832	AKAP1	A-kinase anchor protein 1, mitochondrial precursor [Homo sapiens]	0	7	0	10.3927
NP_003479	AKAP1	A-kinase anchor protein 1, mitochondrial precursor [Homo sapiens]	0	7	0	5.06212
NP_057332	AKAP11	A-kinase anchor protein 11 [Homo sapiens]	5	5	-0.502946	-0.502946
NP_006729	AKAP13	A-kinase anchor protein 13 isoform 1 [Homo sapiens]	0	10	0	2.00635
NP_009131	AKAP13	A-kinase anchor protein 13 isoform 2 [Homo sapiens]	0	10	0	1.7636
NP_005849	AKAP8	A-kinase anchor protein 8 [Homo sapiens]	0	6	0	0.85415
NP_055186	AKAP8L	A-kinase anchor protein 8-like [Homo sapiens]	0	5	0	0.368994
NP_002851	ALDH18A1	delta-1-pyrroline-5-carboxylate synthase isoform 1 [Homo sapiens]	29	6	1.65285	-0.258728
NP_001017423	ALDH18A1	delta-1-pyrroline-5-carboxylate synthase isoform 2 [Homo sapiens]	29	6	1.65056	-0.248933
NP_000683	ALDH1B1	aldehyde dehydrogenase X, mitochondrial precursor [Homo sapiens]	3	0	-0.0303599	0
NP_000681	ALDH2	aldehyde dehydrogenase, mitochondrial isoform 1 precursor [Homo sapiens]	2	0	0.18521	0
NP_001191818	ALDH2	aldehyde dehydrogenase, mitochondrial isoform 2 precursor [Homo sapiens]	2	0	1.77089	0
NP_000373	ALDH3A2	fatty aldehyde dehydrogenase isoform 2 [Homo sapiens]	11	8	1.43171	0.877951
NP_001026976	ALDH3A2	fatty aldehyde dehydrogenase isoform 1 [Homo sapiens]	8	8	0.761071	0.761071
NP_001121089	ALDOA	fructose-bisphosphate aldolase A [Homo sapiens]	7	0	0.33591	0
NP_908930	ALDOA	fructose-bisphosphate aldolase A [Homo sapiens]	7	0	0.33385	0
NP_908932	ALDOA	fructose-bisphosphate aldolase A [Homo sapiens]	7	0	0.322458	0
NP_000025	ALDOA	fructose-bisphosphate aldolase A isoform 1 [Homo sapiens]	7	0	0.33385	0
NP_001230106	ALDOA	fructose-bisphosphate aldolase A isoform 2 [Homo sapiens]	7	0	3.47388	0
NP_001004127	ALG11	GDP-Man:Man(3)GlcNAc(2)-PP-Dol alpha-1,2-mannosyltransferase [Homo sapiens]	0	3	0	4.27796
NP_001093392	ALG13	putative bifunctional UDP-N-acetylglucosamine transferase and deubiquitinase ALG13 isoform 1 [Homo sapiens]	0	10	0	0.547702
NP_001244159	ALG13	putative bifunctional UDP-N-acetylglucosamine transferase and deubiquitinase ALG13 isoform 5 [Homo sapiens]	0	10	0	2.42885
NP_001244163	ALG13	putative bifunctional UDP-N-acetylglucosamine transferase and deubiquitinase ALG13 isoform 5 [Homo sapiens]	0	10	0	2.42885
NP_001244166	ALG13	putative bifunctional UDP-N-acetylglucosamine transferase and deubiquitinase ALG13 isoform 5 [Homo sapiens]	0	10	0	2.42885
NP_001244160	ALG13	putative bifunctional UDP-N-acetylglucosamine transferase and deubiquitinase ALG13 isoform 6 [Homo sapiens]	0	10	0	2.16692
NP_037470	ALG5	dolichyl-phosphate beta-glucosyltransferase isoform 1 [Homo sapiens]	0	1	0	1.87053
NP_001135836	ALG5	dolichyl-phosphate beta-glucosyltransferase isoform 2 [Homo sapiens]	0	1	0	1.87053
NP_060228	ALKBH5	probable alpha-ketoglutarate-dependent dioxygenase ABH5 [Homo sapiens]	0	6	0	6.0317
NP_005773	ALYREF	THO complex subunit 4 [Homo sapiens]	5	15.5	0.0638242	1.90407
NP_001254711	AMBRA1	activating molecule in BECN1-regulated autophagy protein 1 isoform 1 [Homo sapiens]	4.5	0	1.58385	0
NP_060219	AMBRA1	activating molecule in BECN1-regulated autophagy protein 1 isoform 2 [Homo sapiens]	4.5	0	0.0284089	0
NP_001254712	AMBRA1	activating molecule in BECN1-regulated autophagy protein 1 isoform 3 [Homo sapiens]	4.5	0	2.21481	0
NP_001131136	ANAPC7	anaphase-promoting complex subunit 7 isoform b [Homo sapiens]	7	4	1.0917	0.325632
NP_057322	ANAPC7	anaphase-promoting complex subunit 7 isoform a [Homo sapiens]	6	4	0.802475	0.297636
NP_001244928	ANKFY1	ankyrin repeat and FYVE domain-containing protein 1 isoform 3 [Homo sapiens]	27	17.5	0.690873	0.297467
NP_057460	ANKFY1	ankyrin repeat and FYVE domain-containing protein 1 isoform 1 [Homo sapiens]	17	17.5	-0.530657	-0.516384
NP_060217	ANKHD1	ankyrin repeat and KH domain-containing protein 1 isoform 1 [Homo sapiens]	3	0	-0.219933	0
NP_115593	ANKRD17	ankyrin repeat domain-containing protein 17 isoform a [Homo sapiens]	4.5	49	-0.0927707	2.6797
NP_001273700	ANKRD17	ankyrin repeat domain-containing protein 17 isoform c [Homo sapiens]	4.5	49	0.158301	3.79485
NP_942592	ANKRD17	ankyrin repeat domain-containing protein 17 isoform b [Homo sapiens]	4.5	0	0.507619	0
NP_775866	ANKRD52	serine/threonine-protein phosphatase 6 regulatory ankyrin repeat subunit C [Homo sapiens]	4	0	0.237139	0
NP_001273544	ANO4	anoctamin-4 isoform 1 [Homo sapiens]	9	0	10.3927	0
NP_001273545	ANO4	anoctamin-4 isoform 1 [Homo sapiens]	9	0	10.3927	0
NP_001145	ANXA5	annexin A5 [Homo sapiens]	1	0	-0.21402	0
NP_663782	AP1B1	AP-1 complex subunit beta-1 isoform b [Homo sapiens]	5.5	8	1.21826	1.9348
NP_001159491	AP1B1	AP-1 complex subunit beta-1 isoform c [Homo sapiens]	5.5	8	1.22807	1.94848
NP_001118	AP1B1	AP-1 complex subunit beta-1 isoform a [Homo sapiens]	4	8	0.893415	2.1225
NP_001025178	AP1G1	AP-1 complex subunit gamma-1 isoform a [Homo sapiens]	3	0	1.08672	0
NP_001119	AP1G1	AP-1 complex subunit gamma-1 isoform b [Homo sapiens]	3	0	1.08672	0
NP_001123996	AP1M1	AP-1 complex subunit mu-1 isoform 1 [Homo sapiens]	4	3	2.10606	1.5154
NP_115882	AP1M1	AP-1 complex subunit mu-1 isoform 2 [Homo sapiens]	4	3	2.19569	1.58848
NP_055018	AP2A1	AP-2 complex subunit alpha-1 isoform 1 [Homo sapiens]	10.5	23	1.40088	3.44975
NP_570603	AP2A1	AP-2 complex subunit alpha-1 isoform 2 [Homo sapiens]	10.5	23	1.3854	3.4294
NP_036437	AP2A2	AP-2 complex subunit alpha-2 isoform 2 [Homo sapiens]	6	20	0.534079	2.947
NP_001229766	AP2A2	AP-2 complex subunit alpha-2 isoform 1 [Homo sapiens]	6	0	5.34168	0
NP_001025177	AP2B1	AP-2 complex subunit beta isoform a [Homo sapiens]	4	0	0.242936	0
NP_001273	AP2B1	AP-2 complex subunit beta isoform b [Homo sapiens]	4	0	0.242936	0
NP_004059	AP2M1	AP-2 complex subunit mu isoform a [Homo sapiens]	2	6	-0.117097	1.03808
NP_001020376	AP2M1	AP-2 complex subunit mu isoform b [Homo sapiens]	2	6	-0.0660563	1.20579
NP_003655	AP3B1	AP-3 complex subunit beta-1 isoform 1 [Homo sapiens]	2	5	-0.442292	-0.0568354
NP_001258698	AP3B1	AP-3 complex subunit beta-1 isoform 2 [Homo sapiens]	2	5	2.00919	4.76576
NP_001248755	AP3D1	AP-3 complex subunit delta-1 isoform 3 [Homo sapiens]	0	11	0	4.27425
NP_036227	AP3M1	AP-3 complex subunit mu-1 [Homo sapiens]	0	2	0	0.30239
NP_996895	AP3M1	AP-3 complex subunit mu-1 [Homo sapiens]	0	2	0	0.299029
NP_000029	APC	adenomatous polyposis coli protein isoform b [Homo sapiens]	13	18	1.19513	1.76339
NP_001120982	APC	adenomatous polyposis coli protein isoform b [Homo sapiens]	13	18	1.19109	1.75803
NP_001120983	APC	adenomatous polyposis coli protein isoform a [Homo sapiens]	0	16	0	1.55499
NP_001231178	APEX1	DNA-(apurinic or apyrimidinic site) lyase [Homo sapiens]	15.5	13	10.3712	10.3621
NP_001632	APEX1	DNA-(apurinic or apyrimidinic site) lyase [Homo sapiens]	15	13	9.46172	9.20093
NP_542379	APEX1	DNA-(apurinic or apyrimidinic site) lyase [Homo sapiens]	15	13	9.46172	9.20093
NP_542380	APEX1	DNA-(apurinic or apyrimidinic site) lyase [Homo sapiens]	15	13	9.46172	9.20093
NP_004891	APOBEC3B	DNA dC-_dU-editing enzyme APOBEC-3B isoform a [Homo sapiens]	0	2	0	10.3927
NP_001257340	APOBEC3B	DNA dC-_dU-editing enzyme APOBEC-3B isoform b [Homo sapiens]	0	2	0	10.3927
NP_055323	APOBEC3C	DNA dC-_dU-editing enzyme APOBEC-3C [Homo sapiens]	6	3	7.20873	4.40702
NP_689639	APOBEC3D	probable DNA dC-_dU-editing enzyme APOBEC-3D [Homo sapiens]	0	2	0	2.70557
NP_006371	APPBP2	amyloid protein-binding protein 2 [Homo sapiens]	3	0	1.91022	0
NP_055506	AQR	intron-binding protein aquarius [Homo sapiens]	0	13	0	1.3228
NP_001646	ARCN1	coatomer subunit delta isoform 1 [Homo sapiens]	2	2	-0.245687	-0.245687
NP_055598	ARHGAP11A	rho GTPase-activating protein 11A isoform 1 [Homo sapiens]	7	3	9.14335	6.41967
NP_001273408	ARHGAP11A	rho GTPase-activating protein 11A isoform 3 [Homo sapiens]	7	3	10.3927	10.3927
NP_001273409	ARHGAP11A	rho GTPase-activating protein 11A isoform 3 [Homo sapiens]	7	3	10.3927	10.3927
NP_116289	ARHGAP19	rho GTPase-activating protein 19 isoform 1 [Homo sapiens]	0	7	0	3.4025
NP_001191229	ARHGAP19	rho GTPase-activating protein 19 isoform 2 [Homo sapiens]	0	7	0	4.84131
NP_001243352	ARHGAP19	rho GTPase-activating protein 19 isoform 3 [Homo sapiens]	0	7	0	4.84131
NP_001172006	ARHGDIA	rho GDP-dissociation inhibitor 1 isoform a [Homo sapiens]	1	0	0.401606	0
NP_004300	ARHGDIA	rho GDP-dissociation inhibitor 1 isoform a [Homo sapiens]	1	0	0.401606	0
NP_001155855	ARHGEF2	rho guanine nucleotide exchange factor 2 isoform 1 [Homo sapiens]	5	9	-0.0748235	0.419135
NP_001155856	ARHGEF2	rho guanine nucleotide exchange factor 2 isoform 2 [Homo sapiens]	5	9	-0.130664	0.310846
NP_004714	ARHGEF2	rho guanine nucleotide exchange factor 2 isoform 3 [Homo sapiens]	5	9	-0.131268	0.305516
NP_001238891	ARHGEF26	rho guanine nucleotide exchange factor 26 isoform 1 [Homo sapiens]	0	7	0	10.3927
NP_001238892	ARHGEF26	rho guanine nucleotide exchange factor 26 isoform 2 [Homo sapiens]	0	7	0	10.3927
NP_056410	ARHGEF26	Src homology 3 domain-containing guanine nucleotide exchange factor [Homo sapiens]	0	7	0	9.54664
NP_060541	ARHGEF40	protein SOLO [Homo sapiens]	0	10	0	3.56777
NP_006006	ARID1A	AT-rich interactive domain-containing protein 1A isoform a [Homo sapiens]	22	11	3.20452	1.37903
NP_624361	ARID1A	AT-rich interactive domain-containing protein 1A isoform b [Homo sapiens]	22	0	3.82469	0
NP_006456	ARID3B	AT-rich interactive domain-containing protein 3B [Homo sapiens]	3	3	1.18231	1.18231
NP_001193723	ARID4B	AT-rich interactive domain-containing protein 4B isoform 1 [Homo sapiens]	7	0	7.31499	0
NP_057458	ARID4B	AT-rich interactive domain-containing protein 4B isoform 1 [Homo sapiens]	7	0	0.673108	0
NP_112739	ARID4B	AT-rich interactive domain-containing protein 4B isoform 2 [Homo sapiens]	7	0	0.692283	0
NP_001002251	ARL6IP4	ADP-ribosylation factor-like protein 6-interacting protein 4 isoform 3 [Homo sapiens]	0	4	0	0.881785
NP_001265307	ARL6IP4	ADP-ribosylation factor-like protein 6-interacting protein 4 isoform 5 [Homo sapiens]	0	4	0	10.3927
NP_061164	ARL6IP4	ADP-ribosylation factor-like protein 6-interacting protein 4 isoform 1 [Homo sapiens]	0	2	0	0.0234568
NP_057722	ARL6IP4	ADP-ribosylation factor-like protein 6-interacting protein 4 isoform 2 [Homo sapiens]	0	2	0	0.330427
NP_001002252	ARL6IP4	ADP-ribosylation factor-like protein 6-interacting protein 4 isoform 4 [Homo sapiens]	0	2	0	0.487844
NP_001265308	ARL6IP4	ADP-ribosylation factor-like protein 6-interacting protein 4 isoform 6 [Homo sapiens]	0	2	0	10.3927
NP_001265309	ARL6IP4	ADP-ribosylation factor-like protein 6-interacting protein 4 isoform 7 [Homo sapiens]	0	2	0	10.3927
NP_078861	ARMC7	armadillo repeat-containing protein 7 [Homo sapiens]	0	1	0	10.3927
NP_057199	ASB3	ankyrin repeat and SOCS box protein 3 isoform a [Homo sapiens]	3	2	4.14591	2.83946
NP_001188894	ASB3	ankyrin repeat and SOCS box protein 3 isoform b [Homo sapiens]	0	2	0	5.49296
NP_665862	ASB3	ankyrin repeat and SOCS box protein 3 isoform b [Homo sapiens]	0	2	0	3.16266
NP_937886	ASB7	ankyrin repeat and SOCS box protein 7 isoform 2 [Homo sapiens]	6.5	0	10.3927	0
NP_078984	ASB7	ankyrin repeat and SOCS box protein 7 isoform 1 [Homo sapiens]	2	0	10.3927	0
NP_001185727	ASCC1	activating signal cointegrator 1 complex subunit 1 isoform b [Homo sapiens]	0	6	0	7.83278
NP_001185729	ASCC1	activating signal cointegrator 1 complex subunit 1 isoform b [Homo sapiens]	0	6	0	7.83278
NP_115580	ASCC2	activating signal cointegrator 1 complex subunit 2 [Homo sapiens]	6	8	0.393635	0.780571
NP_001229835	ASCC2	activating signal cointegrator 1 complex subunit 2 isoform 2 [Homo sapiens]	0	8	0	2.92454
NP_006819	ASCC3	activating signal cointegrator 1 complex subunit 3 isoform a [Homo sapiens]	12.5	32	-0.218248	0.766124
NP_060959	ASH1L	probable histone-lysine N-methyltransferase ASH1L [Homo sapiens]	0	10	0	4.09163
NP_004665	ASH2L	set1/Ash2 histone methyltransferase complex subunit ASH2 isoform a [Homo sapiens]	0	4	0	1.15378
NP_001098684	ASH2L	set1/Ash2 histone methyltransferase complex subunit ASH2 isoform b [Homo sapiens]	0	4	0	1.2114
NP_001248761	ASH2L	set1/Ash2 histone methyltransferase complex subunit ASH2 isoform c [Homo sapiens]	0	4	0	8.29359
NP_001269201	ASH2L	set1/Ash2 histone methyltransferase complex subunit ASH2 isoform d [Homo sapiens]	0	4	0	6.14731
NP_001664	ASNS	asparagine synthetase [glutamine-hydrolyzing] isoform a [Homo sapiens]	6	5	0.671402	0.449818
NP_597680	ASNS	asparagine synthetase [glutamine-hydrolyzing] isoform a [Homo sapiens]	6	5	0.671402	0.449818
NP_899199	ASNS	asparagine synthetase [glutamine-hydrolyzing] isoform a [Homo sapiens]	6	5	0.671402	0.449818
NP_001171546	ASNS	asparagine synthetase [glutamine-hydrolyzing] isoform b [Homo sapiens]	6	5	0.652575	0.428315
NP_001158222	ASPH	aspartyl/asparaginyl beta-hydroxylase isoform f [Homo sapiens]	4	17	1.50094	6.08381
NP_004309	ASPH	aspartyl/asparaginyl beta-hydroxylase isoform a [Homo sapiens]	0	17	0	5.96573
NP_060606	ASPM	abnormal spindle-like microcephaly-associated protein [Homo sapiens]	78	54	6.38497	4.85178
NP_001193775	ASPM	abnormal spindle-like microcephaly-associated protein isoform 2 [Homo sapiens]	72	36	10.3927	10.3927
NP_076988	ASPSCR1	tether containing UBX domain for GLUT4 isoform 1 [Homo sapiens]	5	0	0.240659	0
NP_001238817	ASPSCR1	tether containing UBX domain for GLUT4 isoform 2 [Homo sapiens]	5	0	0.300433	0
NP_001275879	ASTE1	protein asteroid homolog 1 isoform 1 [Homo sapiens]	0	3	0	10.3927
NP_054784	ASTE1	protein asteroid homolog 1 isoform 2 [Homo sapiens]	0	3	0	8.0357
NP_054828	ATAD2	ATPase family AAA domain-containing protein 2 [Homo sapiens]	18.5	29.5	10.3776	10.3868
NP_060022	ATAD2B	ATPase family AAA domain-containing protein 2B isoform 1 [Homo sapiens]	13.5	23	10.3927	10.3927
NP_001229267	ATAD2B	ATPase family AAA domain-containing protein 2B isoform 2 [Homo sapiens]	13.5	23	10.3927	10.3927
NP_001164006	ATAD3A	ATPase family AAA domain-containing protein 3A isoform 2 [Homo sapiens]	92	58	4.2695	2.66404
NP_001164007	ATAD3A	ATPase family AAA domain-containing protein 3A isoform 3 [Homo sapiens]	0	45	0	6.80155
NP_114127	ATAD3B	ATPase family AAA domain-containing protein 3B [Homo sapiens]	78	58	4.25373	3.1973
NP_001034300	ATAD3C	ATPase family AAA domain-containing protein 3C [Homo sapiens]	21	0	2.41723	0
NP_079133	ATAD5	ATPase family AAA domain-containing protein 5 [Homo sapiens]	10	20	7.31499	9.28705
NP_001666	ATF4	cyclic AMP-dependent transcription factor ATF-4 [Homo sapiens]	0	3	0	10.3927
NP_877962	ATF4	cyclic AMP-dependent transcription factor ATF-4 [Homo sapiens]	0	3	0	10.3927
NP_001136145	ATG13	autophagy-related protein 13 isoform 1 [Homo sapiens]	4	3	1.92124	1.33155
NP_001192049	ATG13	autophagy-related protein 13 isoform 1 [Homo sapiens]	4	3	3.26267	2.44336
NP_001192050	ATG13	autophagy-related protein 13 isoform 2 [Homo sapiens]	4	3	3.26267	2.44336
NP_055556	ATG13	autophagy-related protein 13 isoform 2 [Homo sapiens]	4	3	1.92124	1.33155
NP_001192048	ATG13	autophagy-related protein 13 isoform 3 [Homo sapiens]	4	3	3.26267	2.44336
NP_001172014	ATP12A	potassium-transporting ATPase alpha chain 2 isoform 1 [Homo sapiens]	3	0	0.346842	0
NP_001667	ATP12A	potassium-transporting ATPase alpha chain 2 isoform 2 [Homo sapiens]	3	0	0.346842	0
NP_000692	ATP1A1	sodium/potassium-transporting ATPase subunit alpha-1 isoform a [Homo sapiens]	7.5	13	-0.0394654	0.345888
NP_001153705	ATP1A1	sodium/potassium-transporting ATPase subunit alpha-1 isoform c [Homo sapiens]	7.5	13	-0.105236	0.272764
NP_001153706	ATP1A1	sodium/potassium-transporting ATPase subunit alpha-1 isoform d [Homo sapiens]	7.5	13	-0.063985	0.31946
NP_000693	ATP1A2	sodium/potassium-transporting ATPase subunit alpha-2 proprotein [Homo sapiens]	4	7	0.156713	0.586476
NP_689509	ATP1A3	sodium/potassium-transporting ATPase subunit alpha-3 isoform 1 [Homo sapiens]	6	0	0.419507	0
NP_001243142	ATP1A3	sodium/potassium-transporting ATPase subunit alpha-3 isoform 2 [Homo sapiens]	6	0	1.41679	0
NP_001243143	ATP1A3	sodium/potassium-transporting ATPase subunit alpha-3 isoform 3 [Homo sapiens]	6	0	1.57009	0
NP_653300	ATP1A4	sodium/potassium-transporting ATPase subunit alpha-4 isoform 1 [Homo sapiens]	5	0	0.478316	0
NP_001001937	ATP5F1A	ATP synthase subunit alpha, mitochondrial isoform a precursor [Homo sapiens]	13	0	-0.0817282	0
NP_004037	ATP5F1A	ATP synthase subunit alpha, mitochondrial precursor [Homo sapiens]	13	0	-0.0887641	0
NP_001677	ATP5F1B	ATP synthase subunit beta, mitochondrial precursor [Homo sapiens]	6.5	0	-0.416819	0
NP_005165	ATP5F1C	ATP synthase subunit gamma, mitochondrial isoform H (heart) precursor [Homo sapiens]	3	4	0.218115	0.486329
NP_001001973	ATP5F1C	ATP synthase subunit gamma, mitochondrial isoform L (liver) precursor [Homo sapiens]	3	4	0.196549	0.451249
NP_001688	ATP5PO	ATP synthase subunit O, mitochondrial precursor [Homo sapiens]	0	2	0	0.0994946
NP_001681	ATP6V1A	V-type proton ATPase catalytic subunit A [Homo sapiens]	0	4	0	0.3351
NP_057078	ATP6V1D	V-type proton ATPase subunit D [Homo sapiens]	6	0	7.15402	0
NP_000480	ATRX	transcriptional regulator ATRX isoform 1 [Homo sapiens]	5	7	1.49158	2.11276
NP_612114	ATRX	transcriptional regulator ATRX isoform 2 [Homo sapiens]	5	7	1.49158	2.11276
NP_002964	ATXN2	ataxin-2 [Homo sapiens]	0	14	0	5.82425
NP_009176	ATXN2L	ataxin-2-like protein isoform A [Homo sapiens]	3	5	-0.105776	0.0915931
NP_663760	ATXN2L	ataxin-2-like protein isoform B [Homo sapiens]	3	5	-0.0991893	0.12882
NP_680780	ATXN2L	ataxin-2-like protein isoform C [Homo sapiens]	3	5	-0.116807	0.110889
NP_680781	ATXN2L	ataxin-2-like protein isoform D [Homo sapiens]	3	5	-0.0991893	0.12882
NP_680782	ATXN2L	ataxin-2-like protein isoform E [Homo sapiens]	3	5	-0.0991893	0.12882
NP_059867	ATXN2L	ataxin-2-like protein isoform F [Homo sapiens]	3	5	2.64324	4.28208
NP_940836	AURKA	aurora kinase A [Homo sapiens]	9.5	8	6.05249	5.34301
NP_940839	AURKA	aurora kinase A [Homo sapiens]	9.5	8	6.05249	5.34301
NP_003591	AURKA	serine/threonine-protein kinase 6 [Homo sapiens]	9.5	8	6.05249	5.34301
NP_940835	AURKA	serine/threonine-protein kinase 6 [Homo sapiens]	9.5	8	6.05249	5.34301
NP_940837	AURKA	serine/threonine-protein kinase 6 [Homo sapiens]	9.5	8	6.05249	5.34301
NP_940838	AURKA	serine/threonine-protein kinase 6 [Homo sapiens]	9.5	8	6.05249	5.34301
NP_001271455	AURKB	aurora kinase B isoform 3 [Homo sapiens]	7.5	10	4.85032	6.01826
NP_004208	AURKB	serine/threonine-protein kinase 12 [Homo sapiens]	7.5	10	3.07764	4.08793
NP_001015878	AURKC	aurora kinase C isoform 1 [Homo sapiens]	3	0	10.3927	0
NP_001015879	AURKC	aurora kinase C isoform 2 [Homo sapiens]	3	0	10.3927	0
NP_003151	AURKC	aurora kinase C isoform 3 [Homo sapiens]	3	0	10.3927	0
NP_954661	BABAM2	BRCA1-A complex subunit BRE isoform 2 [Homo sapiens]	7	4.5	0.600431	0.266819
NP_954664	BABAM2	BRCA1-A complex subunit BRE isoform 2 [Homo sapiens]	7	4.5	0.5924	0.258461
NP_004890	BABAM2	BRCA1-A complex subunit BRE isoform 1 [Homo sapiens]	0	2	0	0.263165
NP_954662	BABAM2	BRCA1-A complex subunit BRE isoform 3 [Homo sapiens]	0	2	0	0.298043
NP_954663	BABAM2	BRCA1-A complex subunit BRE isoform 3 [Homo sapiens]	0	2	0	0.311026
NP_001248769	BABAM2	BRCA1-A complex subunit BRE isoform 4 [Homo sapiens]	0	2	0	3.97907
NP_004273	BAG2	BAG family molecular chaperone regulator 2 [Homo sapiens]	6	6	0.128262	0.128262
NP_055767	BAHD1	bromo adjacent homology domain-containing 1 protein [Homo sapiens]	0	6	0	10.3927
NP_001137457	BANF1	barrier-to-autointegration factor [Homo sapiens]	38	35.5	5.67931	5.39685
NP_003851	BANF1	barrier-to-autointegration factor [Homo sapiens]	38	35.5	5.67931	5.39685
NP_060339	BANP	protein BANP isoform a [Homo sapiens]	1	0	5.94495	0
NP_524576	BANP	protein BANP isoform b [Homo sapiens]	1	0	5.94495	0
NP_001167010	BANP	protein BANP isoform c [Homo sapiens]	1	0	5.94495	0
NP_001167011	BANP	protein BANP isoform d [Homo sapiens]	1	0	5.94495	0
NP_001167012	BANP	protein BANP isoform e [Homo sapiens]	1	0	5.94495	0
NP_001167013	BANP	protein BANP isoform f [Homo sapiens]	1	0	5.94495	0
NP_001167014	BANP	protein BANP isoform g [Homo sapiens]	1	0	1.32785	0
NP_000456	BARD1	BRCA1-associated RING domain protein 1 [Homo sapiens]	6	9	9.73745	10.0865
NP_001269472	BARD1	BRCA1-associated RING domain protein 1 isoform 2 [Homo sapiens]	6	9	10.3927	10.3927
NP_038476	BAZ1A	bromodomain adjacent to zinc finger domain protein 1A isoform a [Homo sapiens]	15	18	3.43671	4.0836
NP_872589	BAZ1A	bromodomain adjacent to zinc finger domain protein 1A isoform b [Homo sapiens]	15	18	3.45146	4.09794
NP_115784	BAZ1B	tyrosine-protein kinase BAZ1B [Homo sapiens]	101	41	10.2726	9.71815
NP_078925	BBS1	Bardet-Biedl syndrome 1 protein [Homo sapiens]	1	0	0.184782	0
NP_001132929	BCAP31	B-cell receptor-associated protein 31 isoform a [Homo sapiens]	6	0	2.65989	0
NP_001132913	BCAP31	B-cell receptor-associated protein 31 isoform b [Homo sapiens]	6	0	2.82582	0
NP_001243376	BCAP31	B-cell receptor-associated protein 31 isoform b [Homo sapiens]	6	0	10.1164	0
NP_005736	BCAP31	B-cell receptor-associated protein 31 isoform b [Homo sapiens]	6	0	2.82582	0
NP_005863	BCAS2	pre-mRNA-splicing factor SPF27 [Homo sapiens]	0	8.5	0	1.99917
NP_510868	BCCIP	BRCA2 and CDKN1A-interacting protein isoform BCCIPbeta [Homo sapiens]	0	3	0	0.879307
NP_066273	BCL7A	B-cell CLL/lymphoma 7 protein family member A isoform a [Homo sapiens]	2	0	7.31499	0
NP_001019979	BCL7A	B-cell CLL/lymphoma 7 protein family member A isoform b [Homo sapiens]	2	0	7.31499	0
NP_001698	BCL7B	B-cell CLL/lymphoma 7 protein family member B [Homo sapiens]	2	0	7.31499	0
NP_001184173	BCL7B	B-cell CLL/lymphoma 7 protein family member B isoform 2 [Homo sapiens]	2	0	10.3927	0
NP_055554	BCLAF1	bcl-2-associated transcription factor 1 isoform 1 [Homo sapiens]	25	8	0.102746	-0.313458
NP_001070908	BCLAF1	bcl-2-associated transcription factor 1 isoform 2 [Homo sapiens]	18.5	8	0.0292097	-0.235422
NP_001070909	BCLAF1	bcl-2-associated transcription factor 1 isoform 3 [Homo sapiens]	13	0	0.598768	0
NP_001116855	BCOR	BCL-6 corepressor isoform a [Homo sapiens]	2	0	0.101725	0
NP_060215	BCOR	BCL-6 corepressor isoform a [Homo sapiens]	2	0	0.0899184	0
NP_001116856	BCOR	BCL-6 corepressor isoform b [Homo sapiens]	2	0	0.00575156	0
NP_001116857	BCOR	BCL-6 corepressor isoform c [Homo sapiens]	2	0	0.118329	0
NP_068765	BCORL1	BCL-6 corepressor-like protein 1 [Homo sapiens]	10	0	6.53782	0
NP_001159	BIRC5	baculoviral IAP repeat-containing protein 5 isoform 1 [Homo sapiens]	1	0	10.3927	0
NP_003657	BLZF1	Golgin-45 [Homo sapiens]	1	0	0.984251	0
NP_055568	BMS1	ribosome biogenesis protein BMS1 homolog [Homo sapiens]	13.5	18	-0.0720822	0.217681
NP_056016	BOP1	ribosome biogenesis protein BOP1 [Homo sapiens]	2	4	2.27753	4.5046
NP_009231	BRCA1	breast cancer type 1 susceptibility protein isoform 2 [Homo sapiens]	0	7	0	6.74775
NP_000050	BRCA2	breast cancer type 2 susceptibility protein [Homo sapiens]	18	0	1.13881	0
NP_077308	BRCC3	lys-63-specific deubiquitinase BRCC36 isoform 1 [Homo sapiens]	0	3	0	0.684939
NP_001018065	BRCC3	lys-63-specific deubiquitinase BRCC36 isoform 2 [Homo sapiens]	0	3	0	1.16845
NP_001229569	BRCC3	lys-63-specific deubiquitinase BRCC36 isoform 3 [Homo sapiens]	0	3	0	6.61337
NP_001106653	BRD2	bromodomain-containing protein 2 [Homo sapiens]	16	6	6.75152	3.05101
NP_005095	BRD2	bromodomain-containing protein 2 isoform 1 [Homo sapiens]	16	6	6.75152	3.05101
NP_001186385	BRD2	bromodomain-containing protein 2 isoform 3 [Homo sapiens]	16	6	10.0811	8.63102
NP_001186384	BRD2	bromodomain-containing protein 2 isoform 2 [Homo sapiens]	30	4.5	10.3014	7.73963
NP_031397	BRD3	bromodomain-containing protein 3 [Homo sapiens]	21.5	0	6.81405	0
NP_490597	BRD4	bromodomain-containing protein 4 isoform long [Homo sapiens]	12.5	0	2.27633	0
NP_001167455	BRD7	bromodomain-containing protein 7 isoform 1 [Homo sapiens]	4	0	2.51823	0
NP_037395	BRD7	bromodomain-containing protein 7 isoform 2 [Homo sapiens]	4	0	2.24543	0
NP_631938	BRD8	bromodomain-containing protein 8 isoform 2 [Homo sapiens]	6	0	8.52783	0
NP_060791	BRIX1	ribosome biogenesis protein BRX1 homolog [Homo sapiens]	0	6.5	0	0.120887
NP_004625	BRPF1	peregrin isoform 2 [Homo sapiens]	16.5	13	10.3927	10.3927
NP_001003694	BRPF1	peregrin isoform 1 [Homo sapiens]	22	0	10.3927	0
NP_056510	BRPF3	bromodomain and PHD finger-containing protein 3 [Homo sapiens]	10	4	9.28705	6.44676
NP_061836	BRWD1	bromodomain and WD repeat-containing protein 1 isoform A [Homo sapiens]	12	5.5	10.3927	10.3927
NP_387505	BRWD1	bromodomain and WD repeat-containing protein 1 isoform B [Homo sapiens]	12	5.5	10.3568	10.2246
NP_694984	BRWD3	bromodomain and WD repeat-containing protein 3 [Homo sapiens]	5	0	10.3927	0
NP_001719	BSG	basigin isoform 1 precursor [Homo sapiens]	1	0	0.15726	0
NP_940991	BSG	basigin isoform 2 [Homo sapiens]	1	0	0.0950336	0
NP_940992	BSG	basigin isoform 3 [Homo sapiens]	1	0	1.21522	0
NP_940993	BSG	basigin isoform 4 [Homo sapiens]	1	0	0.40455	0
NP_001032726	BTF3	transcription factor BTF3 isoform A [Homo sapiens]	0	11	0	5.64155
NP_689478	BTF3L4	transcription factor BTF3 homolog 4 isoform 1 [Homo sapiens]	0	1	0	2.88913
NP_001129969	BTF3L4	transcription factor BTF3 homolog 4 isoform 2 [Homo sapiens]	0	1	0	3.03632
NP_378663	BTRC	F-box/WD repeat-containing protein 1A isoform 1 [Homo sapiens]	224	85.5	8.67853	5.1507
NP_003930	BTRC	F-box/WD repeat-containing protein 1A isoform 2 [Homo sapiens]	223	30	8.69718	1.982
NP_004716	BUB3	mitotic checkpoint protein BUB3 isoform a [Homo sapiens]	0	5	0	0.00515623
NP_001007794	BUB3	mitotic checkpoint protein BUB3 isoform b [Homo sapiens]	0	5	0	0.00515623
NP_004044	BYSL	bystin [Homo sapiens]	12	15	0.95589	1.39962
NP_001273015	C11orf98	uncharacterized protein LOC102288414 [Homo sapiens]	4	7.5	6.91197	8.9417
NP_075046	C12orf43	hypothetical protein LOC64897 [Homo sapiens]	6	8.5	7.11702	8.32047
NP_001273120	C12orf43	uncharacterized protein C12orf43 isoform a [Homo sapiens]	6	8.5	10.3927	10.3927
NP_001273121	C12orf43	uncharacterized protein C12orf43 isoform b [Homo sapiens]	6	2	10.3927	10.3927
NP_001273127	C12orf43	uncharacterized protein C12orf43 isoform g [Homo sapiens]	6	0	10.3927	0
NP_079463	C16orf70	lin-10 [Homo sapiens]	1	0	7.31499	0
NP_001094091	C17orf80	lung cancer-related protein 8 isoform b [Homo sapiens]	2	0	9.28705	0
NP_060411	C17orf80	uncharacterized protein C17orf80 isoform a [Homo sapiens]	2	0	4.45909	0
NP_001275699	C17orf80	uncharacterized protein C17orf80 isoform b [Homo sapiens]	2	0	10.3927	0
NP_001094092	C17orf80	uncharacterized protein C17orf80 isoform c [Homo sapiens]	2	0	4.45909	0
NP_001275700	C17orf80	uncharacterized protein C17orf80 isoform d [Homo sapiens]	2	0	10.3927	0
NP_940848	C1orf122	uncharacterized protein C1orf122 isoform 1 [Homo sapiens]	0	2	0	10.3927
NP_077295	C1orf35	multiple myeloma tumor-associated protein 2 [Homo sapiens]	3.5	12.5	0.333823	3.13294
NP_001203	C1QBP	complement component 1 Q subcomponent-binding protein, mitochondrial precursor [Homo sapiens]	14.5	8	-0.0696632	-0.356417
NP_076998	C2orf49	ashwin isoform 1 [Homo sapiens]	0	4	0	3.78667
NP_001273466	C2orf49	ashwin isoform 2 [Homo sapiens]	0	4	0	5.94495
NP_001129058	C5orf24	UPF0461 protein C5orf24 [Homo sapiens]	7	0	4.32377	0
NP_689622	C5orf24	UPF0461 protein C5orf24 [Homo sapiens]	7	0	4.32377	0
NP_075568	C8orf33	UPF0488 protein C8orf33 [Homo sapiens]	1	9	0.031779	3.96945
NP_004332	CAD	CAD protein [Homo sapiens]	14.5	0	-0.640571	0
NP_008819	CALM1	calmodulin [Homo sapiens]	3	1	-0.192536	-0.343751
NP_001734	CALM2	calmodulin [Homo sapiens]	2	1	-0.247109	-0.329828
NP_005175	CALM3	calmodulin [Homo sapiens]	3	1	-0.164344	-0.329828
NP_001073898	CAMSAP3	calmodulin-regulated spectrin-associated protein 3 isoform 1 [Homo sapiens]	0	35	0	0.951575
NP_065953	CAMSAP3	calmodulin-regulated spectrin-associated protein 3 isoform 2 [Homo sapiens]	16	20	-0.506098	-0.343917
NP_060918	CAND1	cullin-associated NEDD8-dissociated protein 1 [Homo sapiens]	10	11	0.161871	0.231857
NP_001019820	CANX	calnexin precursor [Homo sapiens]	2	0	-0.261416	0
NP_001737	CANX	calnexin precursor [Homo sapiens]	2	0	-0.261812	0
NP_001185797	CAPN1	calpain-1 catalytic subunit [Homo sapiens]	0	3	0	5.27978
NP_001185798	CAPN1	calpain-1 catalytic subunit [Homo sapiens]	0	3	0	5.27978
NP_005177	CAPN1	calpain-1 catalytic subunit [Homo sapiens]	0	3	0	0.766868
NP_976240	CAPRIN1	caprin-1 isoform 2 [Homo sapiens]	15.5	93	2.73171	9.14507
NP_005889	CAPRIN1	caprin-1 isoform 1 [Homo sapiens]	15.5	92.5	2.46254	8.95969
NP_004921	CAPZB	F-actin-capping protein subunit beta isoform 1 [Homo sapiens]	0	5	0	0.670123
NP_001269091	CAPZB	F-actin-capping protein subunit beta isoform 4 [Homo sapiens]	0	5	0	3.40258
NP_689633	CARNMT1	hypothetical protein LOC138199 [Homo sapiens]	4	0	2.21468	0
NP_001748	CBR1	carbonyl reductase [NADPH] 1 [Homo sapiens]	6	7	-0.15163	-0.0111694
NP_001120700	CBX1	chromobox protein homolog 1 [Homo sapiens]	56	20.5	10.2467	9.41774
NP_006798	CBX1	chromobox protein homolog 1 [Homo sapiens]	56	20.5	10.2467	9.41774
NP_005180	CBX2	chromobox protein homolog 2 isoform 1 [Homo sapiens]	0	6	0	4.85126
NP_009207	CBX3	chromobox protein homolog 3 [Homo sapiens]	104.5	43	10.0498	8.68646
NP_057671	CBX3	chromobox protein homolog 3 [Homo sapiens]	104.5	43	10.0498	8.68646
NP_001120793	CBX5	chromobox protein homolog 5 [Homo sapiens]	67.5	32.5	10.3584	10.2466
NP_001120794	CBX5	chromobox protein homolog 5 [Homo sapiens]	67.5	32.5	10.3584	10.2466
NP_036249	CBX5	chromobox protein homolog 5 [Homo sapiens]	67.5	32.5	10.3584	10.2466
NP_065700	CBX8	chromobox protein homolog 8 [Homo sapiens]	0	4	0	6.29029
NP_060191	CC2D1A	coiled-coil and C2 domain-containing protein 1A [Homo sapiens]	6	8	2.67879	3.57066
NP_060707	CCAR1	cell division cycle and apoptosis regulator protein 1 [Homo sapiens]	17	12.5	0.527564	0.130327
NP_001269888	CCAR1	cell division cycle and apoptosis regulator protein 1 isoform b [Homo sapiens]	17	12.5	2.27406	1.58461
NP_001269889	CCAR1	cell division cycle and apoptosis regulator protein 1 isoform b [Homo sapiens]	17	12.5	2.27406	1.58461
NP_066997	CCAR2	p30 DBC protein [Homo sapiens]	17.5	14	-0.0707734	-0.299148
NP_037433	CCDC106	coiled-coil domain-containing protein 106 [Homo sapiens]	6	1	7.31499	1.61691
NP_001129675	CCDC124	coiled-coil domain-containing protein 124 [Homo sapiens]	6	11.5	2.54427	4.84687
NP_612451	CCDC124	coiled-coil domain-containing protein 124 [Homo sapiens]	6	9	2.54427	3.87924
NP_954981	CCDC137	coiled-coil domain-containing protein 137 [Homo sapiens]	2	0	0.454277	0
NP_064583	CCDC47	coiled-coil domain-containing protein 47 precursor [Homo sapiens]	3	12	0.635507	3.41894
NP_054886	CCDC59	thyroid transcription factor 1-associated protein 26 [Homo sapiens]	0	4	0	8.85958
NP_075054	CCDC71	coiled-coil domain-containing protein 71 [Homo sapiens]	4	7	10.0811	10.288
NP_787080	CCDC71L	coiled-coil domain-containing protein 71L [Homo sapiens]	1.5	0	10.3927	0
NP_114429	CCDC8	coiled-coil domain-containing protein 8 [Homo sapiens]	0	8	0	3.90924
NP_077003	CCDC86	coiled-coil domain-containing protein 86 [Homo sapiens]	27.5	21.5	7.97066	7.05133
NP_060554	CCDC88A	girdin isoform 2 [Homo sapiens]	6.5	11	-0.316953	0.0675752
NP_001129069	CCDC88A	girdin isoform 1 [Homo sapiens]	6.5	0	-0.281307	0
NP_001241872	CCDC88A	girdin isoform 3 [Homo sapiens]	6.5	0	1.19132	0
NP_001073883	CCDC88C	protein Daple [Homo sapiens]	21	11	0.0544261	-0.455825
NP_003905	CCNA1	cyclin-A1 isoform a [Homo sapiens]	8	0	10.3927	0
NP_001104515	CCNA1	cyclin-A1 isoform b [Homo sapiens]	8	0	10.3927	0
NP_001104516	CCNA1	cyclin-A1 isoform c [Homo sapiens]	8	0	8.29359	0
NP_001104517	CCNA1	cyclin-A1 isoform c [Homo sapiens]	8	0	8.29359	0
NP_001228	CCNA2	cyclin-A2 [Homo sapiens]	23.5	5	7.82621	2.33593
NP_114172	CCNB1	G2/mitotic-specific cyclin-B1 [Homo sapiens]	7	7	7.44274	7.44274
NP_004692	CCNB2	G2/mitotic-specific cyclin-B2 [Homo sapiens]	2	0	8.29359	0
NP_005181	CCNC	cyclin-C isoform a [Homo sapiens]	10	9.5	10.1428	10.1167
NP_001229	CCNE1	G1/S-specific cyclin-E1 [Homo sapiens]	7.5	6	10.3927	10.3927
NP_477097	CCNE2	G1/S-specific cyclin-E2 [Homo sapiens]	9	12	10.3927	10.3927
NP_001230	CCNH	cyclin-H [Homo sapiens]	1	0	0.457902	0
NP_001186118	CCNH	cyclin-H isoform 2 [Homo sapiens]	1	0	3.20485	0
NP_001231	CCNT1	cyclin-T1 [Homo sapiens]	3	8	-0.0675576	0.233771
NP_001185951	CCP110	centriolar coiled-coil protein of 110 kDa isoform 1 [Homo sapiens]	0	7	0	0.492138
NP_055526	CCP110	centrosomal protein of 110 kDa [Homo sapiens]	0	7	0	0.788678
NP_006422	CCT2	T-complex protein 1 subunit beta isoform 1 [Homo sapiens]	27	10	-0.325645	-0.574327
NP_005989	CCT3	T-complex protein 1 subunit gamma isoform a [Homo sapiens]	25	17	-0.241966	-0.430017
NP_001008800	CCT3	T-complex protein 1 subunit gamma isoform c [Homo sapiens]	37	6	1.12231	-0.229505
NP_006421	CCT4	T-complex protein 1 subunit delta [Homo sapiens]	11	25	-0.55506	-0.21746
NP_001243650	CCT4	T-complex protein 1 subunit delta isoform b [Homo sapiens]	16	0	3.27651	0
NP_036205	CCT5	T-complex protein 1 subunit epsilon [Homo sapiens]	28.5	13.5	-0.231879	-0.525875
NP_001753	CCT6A	T-complex protein 1 subunit zeta isoform a [Homo sapiens]	10	9	-0.391892	-0.402912
NP_001009186	CCT6A	T-complex protein 1 subunit zeta isoform b [Homo sapiens]	0	5	0	-0.0216038
NP_006575	CCT6B	T-complex protein 1 subunit zeta-2 isoform 1 [Homo sapiens]	0	9	0	0.913404
NP_006420	CCT7	T-complex protein 1 subunit eta isoform a [Homo sapiens]	18.5	9.5	-0.342823	-0.512517
NP_001159757	CCT7	T-complex protein 1 subunit eta isoform d [Homo sapiens]	18.5	9.5	-0.0459479	-0.354477
NP_006576	CCT8	T-complex protein 1 subunit theta isoform 1 [Homo sapiens]	41	15	-0.0210607	-0.416873
NP_001269836	CCT8	T-complex protein 1 subunit theta isoform 2 [Homo sapiens]	0	4	0	0.442714
NP_036252	CD2AP	CD2-associated protein [Homo sapiens]	6	0	2.12068	0
NP_001230575	CD2BP2	CD2 antigen cytoplasmic tail-binding protein 2 [Homo sapiens]	2	7.5	0.313396	2.24808
NP_006101	CD2BP2	CD2 antigen cytoplasmic tail-binding protein 2 [Homo sapiens]	2	7.5	-0.437365	0.841717
NP_036231	CD3EAP	DNA-directed RNA polymerase I subunit RPA34 [Homo sapiens]	2	5	-0.241587	0.656695
NP_006014	CDC123	cell division cycle protein 123 homolog [Homo sapiens]	0	3	0	5.5429
NP_001246	CDC20	cell division cycle protein 20 homolog [Homo sapiens]	0	9	0	2.94656
NP_004652	CDC23	cell division cycle protein 23 homolog [Homo sapiens]	2	0	0.5822	0
NP_001107563	CDC27	cell division cycle protein 27 homolog isoform 1 [Homo sapiens]	10	0	3.09456	0
NP_008996	CDC37	hsp90 co-chaperone Cdc37 [Homo sapiens]	4	2	-0.0263811	-0.393191
NP_001782	CDC42	cell division control protein 42 homolog isoform 1 [Homo sapiens]	3.5	3	2.45422	2.05584
NP_001034891	CDC42	cell division control protein 42 homolog isoform 1 precursor [Homo sapiens]	3.5	3	2.45422	2.05584
NP_003598	CDC42BPA	serine/threonine-protein kinase MRCK alpha isoform B [Homo sapiens]	0	8	0	1.18576
NP_689449	CDC42EP1	cdc42 effector protein 1 [Homo sapiens]	4	3	0.598898	0.301643
NP_001244	CDC5L	cell division cycle 5-like protein [Homo sapiens]	16.5	72	0.678097	5.97035
NP_001245	CDC6	cell division control protein 6 homolog [Homo sapiens]	15.5	14	0.367386	0.304777
NP_001127891	CDC7	cell division cycle 7-related protein kinase [Homo sapiens]	0	10	0	1.54458
NP_001127892	CDC7	cell division cycle 7-related protein kinase [Homo sapiens]	0	10	0	1.54458
NP_003494	CDC7	cell division cycle 7-related protein kinase [Homo sapiens]	0	10	0	1.56701
NP_078805	CDC73	parafibromin [Homo sapiens]	6	3	0.0817088	-0.228326
NP_542399	CDCA5	sororin [Homo sapiens]	13.5	10	9.51486	8.93078
NP_114148	CDCA7	cell division cycle-associated protein 7 isoform 1 [Homo sapiens]	6	0	10.3927	0
NP_665809	CDCA7	cell division cycle-associated protein 7 isoform 2 [Homo sapiens]	6	0	10.3927	0
NP_001243804	CDCA8	borealin [Homo sapiens]	7	7	10.3927	10.3927
NP_060571	CDCA8	borealin [Homo sapiens]	7	7	8.06453	8.06453
NP_001785	CDH4	cadherin-4 isoform 1 preproprotein [Homo sapiens]	0	5	0	10.3927
NP_001239267	CDH4	cadherin-4 isoform 2 [Homo sapiens]	0	5	0	10.3927
NP_001239268	CDH4	cadherin-4 isoform 3 [Homo sapiens]	0	5	0	10.3927
NP_001777	CDK1	cell division protein kinase 1 isoform 1 [Homo sapiens]	19.5	12.5	3.11766	1.82153
NP_203698	CDK1	cell division protein kinase 1 isoform 2 [Homo sapiens]	9	0	2.66321	0
NP_057591	CDK12	cyclin-dependent kinase 12 isoform 1 [Homo sapiens]	4	8	0.116329	0.656545
NP_055898	CDK12	cyclin-dependent kinase 12 isoform 2 [Homo sapiens]	4	8	0.202845	0.853617
NP_003709	CDK13	cell division protein kinase 13 isoform 1 [Homo sapiens]	0	11	0	2.12218
NP_112557	CDK13	cell division protein kinase 13 isoform 2 [Homo sapiens]	0	11	0	2.02413
NP_002586	CDK17	cell division protein kinase 17 isoform 1 [Homo sapiens]	0	3	0	2.3787
NP_001163935	CDK17	cyclin-dependent kinase 17 isoform 2 [Homo sapiens]	0	3	0	1.86124
NP_055891	CDK19	cell division protein kinase 19 [Homo sapiens]	18	20	9.67121	9.79759
NP_001789	CDK2	cell division protein kinase 2 isoform 1 [Homo sapiens]	44.5	18.5	7.3512	3.79518
NP_001249	CDK3	cell division protein kinase 3 [Homo sapiens]	10	4	5.24069	2.21499
NP_000066	CDK4	cyclin-dependent kinase 4 [Homo sapiens]	3	0	-0.159225	0
NP_001251	CDK8	cell division protein kinase 8 [Homo sapiens]	28.5	29	10.1257	10.1345
NP_001252	CDK9	cyclin-dependent kinase 9 [Homo sapiens]	10	5	0.420112	0.0397049
NP_060244	CDKAL1	CDK5 regulatory subunit-associated protein 1-like 1 [Homo sapiens]	3	6	-0.129671	0.478504
NP_478102	CDKN2A	cyclin-dependent kinase inhibitor 2A isoform 4 [Homo sapiens]	5	0	2.51315	0
NP_001230526	CDON	cell adhesion molecule-related/down-regulated by oncogenes isoform 1 precursor [Homo sapiens]	1	0	10.3927	0
NP_058648	CDON	cell adhesion molecule-related/down-regulated by oncogenes isoform 2 precursor [Homo sapiens]	1	0	10.3927	0
NP_112190	CDT1	DNA replication factor Cdt1 [Homo sapiens]	0	5	0	0.052981
NP_001127894	CDV3	protein CDV3 homolog isoform a [Homo sapiens]	1	1	0.0350373	0.0350373
NP_060018	CDV3	protein CDV3 homolog isoform b [Homo sapiens]	1	1	-0.04017	-0.04017
NP_004815	CDYL	chromodomain Y-like protein isoform a [Homo sapiens]	4	0	6.5307	0
NP_001137442	CDYL	chromodomain Y-like protein isoform d [Homo sapiens]	3	0	5.73075	0
NP_001137443	CDYL	chromodomain Y-like protein isoform d [Homo sapiens]	3	0	5.73075	0
NP_001272807	CEBPB	CCAAT/enhancer-binding protein beta isoform b [Homo sapiens]	4	5	10.3927	10.3927
NP_005185	CEBPB	CCAAT/enhancer-binding protein beta isoform a [Homo sapiens]	4	0	2.88875	0
NP_006551	CELF1	CUGBP Elav-like family member 1 isoform 1 [Homo sapiens]	8	10	0.847973	1.1229
NP_941989	CELF1	CUGBP Elav-like family member 1 isoform 2 [Homo sapiens]	8	10	0.847973	1.1229
NP_001020767	CELF1	CUGBP Elav-like family member 1 isoform 3 [Homo sapiens]	8	10	0.847973	1.1229
NP_001166110	CELF1	CUGBP Elav-like family member 1 isoform 4 [Homo sapiens]	8	10	1.02217	1.343
NP_001166111	CELF1	CUGBP Elav-like family member 1 isoform 5 [Homo sapiens]	8	10	0.858563	1.13513
NP_001020247	CELF2	CUGBP Elav-like family member 2 isoform 1 [Homo sapiens]	4	0	3.50834	0
NP_006552	CELF2	CUGBP Elav-like family member 2 isoform 2 [Homo sapiens]	4	0	1.54602	0
NP_001020248	CELF2	CUGBP Elav-like family member 2 isoform 3 [Homo sapiens]	4	0	3.50834	0
NP_001077060	CELF2	CUGBP Elav-like family member 2 isoform 4 [Homo sapiens]	4	0	3.50834	0
NP_001804	CENPE	centromere-associated protein E isoform 1 [Homo sapiens]	0	22	0	7.19118
NP_057427	CENPF	centromere protein F [Homo sapiens]	18	22	3.91375	4.6671
NP_078905	CENPU	centromere protein U [Homo sapiens]	7	24	4.8619	9.12798
NP_859067	CENPV	centromere protein V [Homo sapiens]	7.5	10.5	6.00621	7.34875
NP_055627	CEP170	centrosomal protein of 170 kDa isoform alpha [Homo sapiens]	15	19.5	0.859971	1.25309
NP_001035863	CEP170	centrosomal protein of 170 kDa isoform beta [Homo sapiens]	0	5	0	0.30792
NP_001035864	CEP170	centrosomal protein of 170 kDa isoform gamma [Homo sapiens]	0	5	0	0.355369
NP_001106197	CEP170B	hypothetical protein LOC283638 isoform 1 [Homo sapiens]	0	8	0	1.97356
NP_055820	CEP170B	hypothetical protein LOC283638 isoform 2 [Homo sapiens]	0	8	0	2.76537
NP_115518	CEP192	centrosomal protein of 192 kDa [Homo sapiens]	9.5	0	8.70642	0
NP_079390	CEP290	centrosomal protein of 290 kDa [Homo sapiens]	0	19	0	4.58295
NP_077817	CEP70	centrosomal protein of 70 kDa [Homo sapiens]	3	0	-0.193472	0
NP_001275893	CEP70	centrosomal protein of 70 kDa isoform 2 [Homo sapiens]	3	0	0.621807	0
NP_001275894	CEP70	centrosomal protein of 70 kDa isoform 3 [Homo sapiens]	3	0	0.604308	0
NP_001275895	CEP70	centrosomal protein of 70 kDa isoform 4 [Homo sapiens]	3	0	0.177646	0
NP_001275896	CEP70	centrosomal protein of 70 kDa isoform 5 [Homo sapiens]	3	0	1.61247	0
NP_004335	CETN2	centrin-2 [Homo sapiens]	5	6	1.63079	1.98951
NP_037374	CFAP20	UPF0468 protein C16orf80 [Homo sapiens]	2	0	0.295384	0
NP_001180211	CFAP99	uncharacterized protein LOC402160 [Homo sapiens]	0	13	0	1.91588
NP_001008391	CGGBP1	CGG triplet repeat-binding protein 1 [Homo sapiens]	9	12	7.42224	8.39092
NP_001182237	CGGBP1	CGG triplet repeat-binding protein 1 [Homo sapiens]	9	12	10.3927	10.3927
NP_003654	CGGBP1	CGG triplet repeat-binding protein 1 [Homo sapiens]	9	12	7.42224	8.39092
NP_005474	CHAF1A	chromatin assembly factor 1 subunit A [Homo sapiens]	8	0	5.42911	0
NP_005432	CHAF1B	chromatin assembly factor 1 subunit B [Homo sapiens]	5	8	2.24892	3.64165
NP_001157617	CHAMP1	chromosome alignment-maintaining phosphoprotein 1 [Homo sapiens]	5.5	0	1.7852	0
NP_115812	CHAMP1	chromosome alignment-maintaining phosphoprotein 1 [Homo sapiens]	5.5	0	1.79558	0
NP_001157616	CHAMP1	zinc finger protein 828 [Homo sapiens]	5.5	0	1.79558	0
NP_001261	CHD1	chromodomain-helicase-DNA-binding protein 1 [Homo sapiens]	22	13	1.79055	0.966599
NP_001243267	CHD1L	chromodomain-helicase-DNA-binding protein 1-like isoform 5 [Homo sapiens]	0	6	0	10.3927
NP_004275	CHD1L	chromodomain-helicase-DNA-binding protein 1-like isoform 1 [Homo sapiens]	20	0	8.78253	0
NP_001243265	CHD1L	chromodomain-helicase-DNA-binding protein 1-like isoform 2 [Homo sapiens]	12	0	10.3927	0
NP_078844	CHD1L	chromodomain-helicase-DNA-binding protein 1-like isoform 3 [Homo sapiens]	12	0	10.3927	0
NP_001262	CHD2	chromodomain-helicase-DNA-binding protein 2 isoform 1 [Homo sapiens]	18	7	2.72889	0.941438
NP_001005273	CHD3	chromodomain-helicase-DNA-binding protein 3 isoform 1 [Homo sapiens]	7	12	0.302463	1.00713
NP_005843	CHD3	chromodomain-helicase-DNA-binding protein 3 isoform 2 [Homo sapiens]	7	12	0.445849	1.20294
NP_001005271	CHD3	chromodomain-helicase-DNA-binding protein 3 isoform 3 [Homo sapiens]	7	3	0.29163	-0.276864
NP_056372	CHD5	chromodomain-helicase-DNA-binding protein 5 [Homo sapiens]	12	7.5	1.0953	0.445177
NP_115597	CHD6	chromodomain-helicase-DNA-binding protein 6 [Homo sapiens]	18	17	2.73802	2.58008
NP_060250	CHD7	chromodomain-helicase-DNA-binding protein 7 [Homo sapiens]	19	15	2.18944	1.68621
NP_001164100	CHD8	chromodomain-helicase-DNA-binding protein 8 isoform 1 [Homo sapiens]	11	15	0.526668	0.863551
NP_065971	CHD8	chromodomain-helicase-DNA-binding protein 8 isoform 2 [Homo sapiens]	11	0	1.57154	0
NP_079410	CHD9	chromodomain-helicase-DNA-binding protein 9 [Homo sapiens]	12	8	2.2617	1.44398
NP_001107594	CHEK1	serine/threonine-protein kinase Chk1 [Homo sapiens]	0	4.5	0	9.12728
NP_001107593	CHEK1	serine/threonine-protein kinase Chk1 isoform 1 [Homo sapiens]	0	4.5	0	9.12728
NP_001265	CHEK1	serine/threonine-protein kinase Chk1 isoform 1 [Homo sapiens]	0	4.5	0	9.12728
NP_006378	CHERP	calcium homeostasis endoplasmic reticulum protein [Homo sapiens]	13.5	14	0.135174	0.167383
NP_001136146	CHID1	chitinase domain-containing protein 1 isoform a [Homo sapiens]	3	0	2.39567	0
NP_001136147	CHID1	chitinase domain-containing protein 1 isoform a [Homo sapiens]	3	0	2.39567	0
NP_076436	CHID1	chitinase domain-containing protein 1 isoform a precursor [Homo sapiens]	3	0	2.39567	0
NP_001136148	CHID1	chitinase domain-containing protein 1 isoform b precursor [Homo sapiens]	3	0	2.26767	0
NP_001136149	CHID1	chitinase domain-containing protein 1 isoform c precursor [Homo sapiens]	3	0	2.48604	0
NP_000381	CHM	rab proteins geranylgeranyltransferase component A 1 isoform a [Homo sapiens]	0	2	0	10.3927
NP_078812	CHPF	chondroitin sulfate synthase 2 isoform 1 [Homo sapiens]	14	1	5.70165	0.214377
NP_001182660	CHPF	chondroitin sulfate synthase 2 isoform 2 [Homo sapiens]	14	1	9.78368	1.94813
NP_061888	CHPF2	chondroitin sulfate glucuronyltransferase isoform 1 precursor [Homo sapiens]	12	0	7.02671	0
NP_001271224	CHPF2	chondroitin sulfate glucuronyltransferase isoform 2 [Homo sapiens]	12	0	8.19878	0
NP_055733	CHSY1	chondroitin sulfate synthase 1 [Homo sapiens]	16.5	0	10.3316	0
NP_071375	CHTF18	chromosome transmission fidelity protein 18 homolog [Homo sapiens]	5	0	0.439453	0
NP_056422	CHTOP	chromatin target of PRMT1 protein isoform 1 [Homo sapiens]	18	8	5.39733	2.38888
NP_001193541	CHTOP	chromatin target of PRMT1 protein isoform 2 [Homo sapiens]	18	8	8.66593	5.73596
NP_001271	CIRBP	cold-inducible RNA-binding protein [Homo sapiens]	0	4.5	0	1.05061
NP_001008389	CISD2	CDGSH iron-sulfur domain-containing protein 2 [Homo sapiens]	6	0	9.39812	0
NP_001124489	CIZ1	cip1-interacting zinc finger protein isoform 3 [Homo sapiens]	4	0	2.4256	0
NP_060674	CKAP2	cytoskeleton-associated protein 2 isoform 1 [Homo sapiens]	20	6	8.23331	3.5822
NP_001091995	CKAP2	cytoskeleton-associated protein 2 isoform 2 [Homo sapiens]	9	6	5.36544	3.78972
NP_001273615	CKAP2	cytoskeleton-associated protein 2 isoform 3 [Homo sapiens]	9	6	6.91312	5.2867
NP_689728	CKAP2L	cytoskeleton-associated protein 2-like [Homo sapiens]	0	7	0	10.3927
NP_006816	CKAP4	cytoskeleton-associated protein 4 [Homo sapiens]	4	21.5	0.362127	4.54092
NP_001008938	CKAP5	cytoskeleton-associated protein 5 isoform a [Homo sapiens]	45.5	41	0.638117	0.479293
NP_055571	CKAP5	cytoskeleton-associated protein 5 isoform b [Homo sapiens]	45.5	28	1.08668	0.362322
NP_001814	CKB	creatine kinase B-type [Homo sapiens]	2	0	-0.28191	0
NP_001015001	CKMT1A	creatine kinase U-type, mitochondrial precursor [Homo sapiens]	13	14.5	1.51241	1.73015
NP_066270	CKMT1B	creatine kinase U-type, mitochondrial precursor [Homo sapiens]	13	14.5	1.52627	1.74462
NP_001093205	CKMT2	creatine kinase S-type, mitochondrial precursor [Homo sapiens]	7	0	3.38046	0
NP_001093206	CKMT2	creatine kinase S-type, mitochondrial precursor [Homo sapiens]	7	0	3.29826	0
NP_001816	CKMT2	creatine kinase S-type, mitochondrial precursor [Homo sapiens]	7	0	3.14801	0
NP_056097	CLASP1	CLIP-associating protein 1 isoform 1 [Homo sapiens]	0	19	0	1.88145
NP_001135746	CLASP1	CLIP-associating protein 1 isoform 3 [Homo sapiens]	10	9	0.961835	0.814853
NP_001135745	CLASP1	CLIP-associating protein 1 isoform 2 [Homo sapiens]	0	9	0	0.820336
NP_001193980	CLASP1	CLIP-associating protein 1 isoform 4 [Homo sapiens]	0	9	0	4.46688
NP_001193973	CLASP2	CLIP-associating protein 2 isoform 2 [Homo sapiens]	0	11	0	3.28792
NP_001274522	CLIC1	chloride intracellular channel protein 1 [Homo sapiens]	1	0	10.3927	0
NP_001274523	CLIC1	chloride intracellular channel protein 1 [Homo sapiens]	1	0	10.3927	0
NP_001279	CLIC1	chloride intracellular channel protein 1 [Homo sapiens]	1	0	1.47386	0
NP_001284	CLNS1A	methylosome subunit pICln [Homo sapiens]	26	21	-0.386053	-0.526883
NP_006651	CLPX	ATP-dependent Clp protease ATP-binding subunit clpX-like, mitochondrial precursor [Homo sapiens]	0	4	0	0.162243
NP_004850	CLTC	clathrin heavy chain 1 isoform 1 [Homo sapiens]	23.5	20	-0.502874	-0.614167
NP_001275582	CLTC	clathrin heavy chain 1 isoform 2 [Homo sapiens]	23.5	20	1.14654	0.913365
NP_009029	CLTCL1	clathrin heavy chain 2 isoform 1 [Homo sapiens]	10	13	0.346064	0.638254
NP_001826	CLTCL1	clathrin heavy chain 2 isoform 2 [Homo sapiens]	7	13	0.151954	0.765296
NP_056044	CLUH	hypothetical protein LOC23277 [Homo sapiens]	0	12	0	4.41927
NP_061156	CMAS	N-acylneuraminate cytidylyltransferase [Homo sapiens]	14	8	1.76114	0.735572
NP_115735	CMSS1	protein CMSS1 isoform 1 [Homo sapiens]	0	11	0	7.68445
NP_001161396	CMSS1	protein CMSS1 isoform 2 [Homo sapiens]	0	11	0	7.30011
NP_057368	CNOT1	CCR4-NOT transcription complex subunit 1 isoform a [Homo sapiens]	14	48	-0.645501	0.524922
NP_001252541	CNOT1	CCR4-NOT transcription complex subunit 1 isoform c [Homo sapiens]	11	0	0.4191	0
NP_056257	CNOT10	CCR4-NOT transcription complex subunit 10 isoform 1 [Homo sapiens]	4	8.5	-0.199247	0.54708
NP_001243670	CNOT10	CCR4-NOT transcription complex subunit 10 isoform 2 [Homo sapiens]	4	8.5	1.12347	2.6636
NP_001243671	CNOT10	CCR4-NOT transcription complex subunit 10 isoform 3 [Homo sapiens]	4	8.5	0.569905	1.57055
NP_001186231	CNOT2	CCR4-NOT transcription complex subunit 2 [Homo sapiens]	0	14	0	2.86942
NP_001186232	CNOT2	CCR4-NOT transcription complex subunit 2 [Homo sapiens]	0	14	0	2.86942
NP_055330	CNOT2	CCR4-NOT transcription complex subunit 2 [Homo sapiens]	0	14	0	1.56185
NP_055331	CNOT3	CCR4-NOT transcription complex subunit 3 [Homo sapiens]	0	9.5	0	1.78279
NP_001273719	CNOT6L	CCR4-NOT transcription complex subunit 6-like [Homo sapiens]	0	4	0	2.51478
NP_653172	CNOT6L	CCR4-NOT transcription complex subunit 6-like [Homo sapiens]	0	4	0	1.13157
NP_037486	CNOT7	CCR4-NOT transcription complex subunit 7 isoform 1 [Homo sapiens]	4	8	0.603428	1.85475
NP_473367	CNOT7	CCR4-NOT transcription complex subunit 7 isoform 2 [Homo sapiens]	4	0	0.844655	0
NP_004770	CNOT8	CCR4-NOT transcription complex subunit 8 [Homo sapiens]	0	2	0	0.806695
NP_005435	CNOT9	cell differentiation protein RCD1 homolog isoform 2 [Homo sapiens]	0	6	0	0.498161
NP_001258564	CNOT9	cell differentiation protein RCD1 homolog isoform 3 [Homo sapiens]	4	0	3.7153	0
NP_149124	CNP	2',3'-cyclic-nucleotide 3'-phosphodiesterase [Homo sapiens]	0	5	0	0.137885
NP_075565	COA7	sel1 repeat-containing protein 1 [Homo sapiens]	4	4	1.09666	1.09666
NP_004636	COIL	coilin [Homo sapiens]	0	16	0	7.73899
NP_542197	COL11A1	collagen alpha-1(XI) chain isoform C preproprotein [Homo sapiens]	0	8	0	10.3927
NP_542411	COL11A2	collagen alpha-2(XI) chain isoform 1 preproprotein [Homo sapiens]	0	15	0	10.3927
NP_542412	COL11A2	collagen alpha-2(XI) chain isoform 2 preproprotein [Homo sapiens]	0	15	0	10.3927
NP_542410	COL11A2	collagen alpha-2(XI) chain isoform 3 preproprotein [Homo sapiens]	0	15	0	10.3927
NP_000084	COL5A1	collagen alpha-1(V) chain isoform 1 preproprotein [Homo sapiens]	0	8	0	10.3927
NP_001265003	COL5A1	collagen alpha-1(V) chain isoform 2 preproprotein [Homo sapiens]	0	8	0	10.3927
NP_078932	COLGALT1	procollagen galactosyltransferase 1 precursor [Homo sapiens]	4	0	0.402563	0
NP_001091868	COPA	coatomer subunit alpha isoform 1 [Homo sapiens]	2	10	-0.569372	-0.312766
NP_004362	COPA	coatomer subunit alpha isoform 2 [Homo sapiens]	2	10	-0.538334	-0.276563
NP_001137533	COPB1	coatomer subunit beta [Homo sapiens]	5.5	10	-0.28442	-0.0398268
NP_001137534	COPB1	coatomer subunit beta [Homo sapiens]	5.5	10	-0.28442	-0.0398268
NP_057535	COPB1	coatomer subunit beta [Homo sapiens]	5.5	10	-0.28442	-0.0398268
NP_004757	COPB2	coatomer subunit beta' [Homo sapiens]	6	5	-0.151616	-0.215073
NP_060875	COPRS	coordinator of PRMT5 and differentiation stimulator [Homo sapiens]	0	9	0	3.1578
NP_001098707	CORO1C	coronin-1C isoform a [Homo sapiens]	6	11	1.65558	3.20931
NP_001263400	CORO1C	coronin-1C isoform b [Homo sapiens]	6	0	2.5461	0
NP_055140	CORO1C	coronin-1C isoform b [Homo sapiens]	6	0	-0.144711	0
NP_116243	CORO6	coronin-6 [Homo sapiens]	4	5	0.818516	1.11053
NP_003900	CPNE3	copine-3 [Homo sapiens]	0	1	0	-0.0189281
NP_037423	CPSF1	cleavage and polyadenylation specificity factor subunit 1 [Homo sapiens]	16	0	1.4162	0
NP_059133	CPSF2	cleavage and polyadenylation specificity factor subunit 2 [Homo sapiens]	0	3	0	0.0876049
NP_008938	CPSF6	cleavage and polyadenylation specificity factor subunit 6 [Homo sapiens]	8.5	9	-0.0955875	-0.0697459
NP_079087	CPSF7	cleavage and polyadenylation specificity factor subunit 7 isoform 1 [Homo sapiens]	3	3	-0.122921	-0.122921
NP_001129512	CPSF7	cleavage and polyadenylation specificity factor subunit 7 isoform 2 [Homo sapiens]	3	3	-0.0392029	-0.0392029
NP_001136037	CPSF7	cleavage and polyadenylation specificity factor subunit 7 isoform 3 [Homo sapiens]	3	3	-0.0274202	-0.0274202
NP_061902	CPVL	probable serine carboxypeptidase CPVL precursor [Homo sapiens]	0	4	0	0.533162
NP_112601	CPVL	probable serine carboxypeptidase CPVL precursor [Homo sapiens]	0	4	0	0.533162
NP_004370	CREB1	cyclic AMP-responsive element-binding protein 1 isoform A [Homo sapiens]	2	0	-0.038035	0
NP_604391	CREB1	cyclic AMP-responsive element-binding protein 1 isoform B [Homo sapiens]	2	0	-0.0407571	0
NP_004371	CREBBP	CREB-binding protein isoform a [Homo sapiens]	318.5	163.5	9.9026	8.80666
NP_005198	CRKL	crk-like protein [Homo sapiens]	1	0	-0.48531	0
NP_001007554	CSDE1	cold shock domain-containing protein E1 isoform 1 [Homo sapiens]	2	13	0.0777354	3.28891
NP_001229821	CSDE1	cold shock domain-containing protein E1 isoform 1 [Homo sapiens]	2	13	1.98332	8.33502
NP_001229822	CSDE1	cold shock domain-containing protein E1 isoform 2 [Homo sapiens]	2	13	1.98332	8.33502
NP_009089	CSDE1	cold shock domain-containing protein E1 isoform 2 [Homo sapiens]	2	13	0.105714	3.37555
NP_001123995	CSDE1	cold shock domain-containing protein E1 isoform 3 [Homo sapiens]	2	13	0.106172	3.37661
NP_001229820	CSDE1	cold shock domain-containing protein E1 isoform 4 [Homo sapiens]	2	13	1.98332	8.33502
NP_001307	CSE1L	exportin-2 isoform 1 [Homo sapiens]	4	0	-0.358183	0
NP_001258670	CSNK1A1	casein kinase I isoform alpha isoform 3 [Homo sapiens]	21	11	5.66206	3.2796
NP_001883	CSNK1A1	casein kinase I isoform alpha isoform 2 [Homo sapiens]	21	7	4.30911	1.22777
NP_001020276	CSNK1A1	casein kinase I isoform alpha isoform 1 [Homo sapiens]	7.5	0	1.6748	0
NP_001258671	CSNK1A1	casein kinase I isoform alpha isoform 4 [Homo sapiens]	7.5	0	3.01678	0
NP_660204	CSNK1A1L	casein kinase I isoform alpha-like [Homo sapiens]	8.5	9	2.41483	2.56062
NP_001885	CSNK1E	casein kinase I isoform epsilon [Homo sapiens]	10	13	0.626478	0.974134
NP_689407	CSNK1E	casein kinase I isoform epsilon [Homo sapiens]	10	13	0.626478	0.974134
NP_001257501	CSNK1G3	casein kinase I isoform gamma-3 isoform 5 [Homo sapiens]	0	6	0	10.3927
NP_001257503	CSNK1G3	casein kinase I isoform gamma-3 isoform 7 [Homo sapiens]	0	6	0	10.3927
NP_001886	CSNK2A1	casein kinase II subunit alpha isoform a [Homo sapiens]	13	7	-0.234561	-0.290747
NP_808227	CSNK2A1	casein kinase II subunit alpha isoform a [Homo sapiens]	13	7	-0.234537	-0.290748
NP_001887	CSNK2A2	casein kinase II subunit alpha' [Homo sapiens]	7.5	5	-0.191627	-0.215424
NP_001243615	CSNK2A3	casein kinase 2, alpha 1 polypeptide-like [Homo sapiens]	13	7	-0.0268261	-0.108803
NP_001269314	CSNK2B	casein kinase II subunit beta isoform 2 [Homo sapiens]	4	3	0.562728	0.383155
NP_001311	CSNK2B	casein kinase II subunit beta [Homo sapiens]	3.5	3	-0.275046	-0.289065
NP_001316	CSTF2	cleavage stimulation factor subunit 2 [Homo sapiens]	0	6	0	1.16603
NP_001008747	CTAGE15	cTAGE family member 15 [Homo sapiens]	0	4	0	10.3927
NP_001139131	CTAGE9	cTAGE family member 9 [Homo sapiens]	0	6	0	7.31499
NP_073713	CTBP2	C-terminal-binding protein 2 isoform 2 [Homo sapiens]	6	7	2.0153	2.40483
NP_001077383	CTBP2	C-terminal-binding protein 2 isoform 1 [Homo sapiens]	6	6	2.92302	2.92302
NP_001320	CTBP2	C-terminal-binding protein 2 isoform 1 [Homo sapiens]	6	6	2.92302	2.92302
NP_006556	CTCF	transcriptional repressor CTCF isoform 1 [Homo sapiens]	5	0	0.987714	0
NP_057480	CTDSPL2	CTD small phosphatase-like protein 2 [Homo sapiens]	8.5	5	10.3927	10.3927
NP_001091679	CTNNB1	catenin beta-1 [Homo sapiens]	6	0	0.92645	0
NP_001091680	CTNNB1	catenin beta-1 [Homo sapiens]	6	0	0.915603	0
NP_001895	CTNNB1	catenin beta-1 [Homo sapiens]	6	0	0.910524	0
NP_110517	CTNNBL1	beta-catenin-like protein 1 [Homo sapiens]	7	0	2.64814	0
NP_001268424	CTNNBL1	beta-catenin-like protein 1 isoform 2 [Homo sapiens]	7	0	10.3927	0
NP_001078930	CTNND1	catenin delta-1 isoform 1A [Homo sapiens]	7	5	0.290468	0.0595285
NP_001322	CTNND1	catenin delta-1 isoform 1B [Homo sapiens]	7	5	0.321362	0.0864676
NP_001193817	CTNND1	catenin delta-1 isoform 2A [Homo sapiens]	7	5	1.63076	1.11461
NP_001193818	CTNND1	catenin delta-1 isoform 2A [Homo sapiens]	7	5	1.63702	1.11971
NP_001193820	CTNND1	catenin delta-1 isoform 2A [Homo sapiens]	7	5	1.63702	1.11971
NP_001193813	CTNND1	catenin delta-1 isoform 2AC [Homo sapiens]	7	5	1.63076	1.11461
NP_001193816	CTNND1	catenin delta-1 isoform 2B [Homo sapiens]	7	5	1.77346	1.22587
NP_001078936	CTNND1	catenin delta-1 isoform 3A [Homo sapiens]	7	5	0.617071	0.302438
NP_001078937	CTNND1	catenin delta-1 isoform 3A [Homo sapiens]	7	5	0.671942	0.346231
NP_001078938	CTNND1	catenin delta-1 isoform 3A [Homo sapiens]	7	5	0.671942	0.346231
NP_001193819	CTNND1	catenin delta-1 isoform 3A [Homo sapiens]	7	5	1.61327	1.10174
NP_001078935	CTNND1	catenin delta-1 isoform 3AC [Homo sapiens]	7	5	0.601827	0.288329
NP_001078934	CTNND1	catenin delta-1 isoform 3B [Homo sapiens]	7	5	0.765367	0.421434
NP_001078929	CTNND1	catenin delta-1 isoform 1A [Homo sapiens]	6	5	0.175624	0.06008
NP_001078931	CTNND1	catenin delta-1 isoform 1A [Homo sapiens]	6	5	0.175031	0.0595285
NP_001193814	CTNND1	catenin delta-1 isoform 1AC [Homo sapiens]	6	5	1.35876	1.10174
NP_001193815	CTNND1	catenin delta-1 isoform 2AB [Homo sapiens]	7	0	1.63076	0
NP_001193812	CTNND1	catenin delta-1 isoform 2ABC [Homo sapiens]	7	0	1.63076	0
NP_001078933	CTNND1	catenin delta-1 isoform 3AB [Homo sapiens]	7	0	0.67404	0
NP_001078932	CTNND1	catenin delta-1 isoform 3ABC [Homo sapiens]	7	0	0.71084	0
NP_001078928	CTNND1	catenin delta-1 isoform 1AB [Homo sapiens]	6	0	0.177486	0
NP_001078927	CTNND1	catenin delta-1 isoform 1ABC [Homo sapiens]	6	0	0.131231	0
NP_055448	CTR9	RNA polymerase-associated protein CTR9 homolog [Homo sapiens]	5.5	4	0.36178	0.166856
NP_001041717	CTXN3	cortexin-3 [Homo sapiens]	1	0	10.3927	0
NP_001120857	CTXN3	cortexin-3 [Homo sapiens]	1	0	10.3927	0
NP_003583	CUL1	cullin-1 [Homo sapiens]	13.5	26	-0.254598	-0.184628
NP_001185707	CUL2	cullin-2 isoform a [Homo sapiens]	11	13	0.618246	0.775001
NP_003582	CUL2	cullin-2 [Homo sapiens]	2	13	-0.336697	0.0393244
NP_001185708	CUL2	cullin-2 isoform b [Homo sapiens]	2	13	-0.0908528	0.775001
NP_001185706	CUL2	cullin-2 isoform c [Homo sapiens]	2	13	-0.0866503	0.787844
NP_003581	CUL3	cullin-3 [Homo sapiens]	1	11	-0.252645	-0.200168
NP_001244127	CUL3	cullin-3 isoform 3 [Homo sapiens]	1	11	0.216752	3.75599
NP_001008895	CUL4A	cullin-4A isoform 1 [Homo sapiens]	5	7	2.04295	2.95071
NP_001265442	CUL4A	cullin-4A isoform 2 [Homo sapiens]	5	7	10.3927	10.3927
NP_003580	CUL4A	cullin-4A isoform 2 [Homo sapiens]	5	7	2.61742	3.67836
NP_001265443	CUL4A	cullin-4A isoform 3 [Homo sapiens]	5	7	10.3927	10.3927
NP_003469	CUL5	cullin-5 [Homo sapiens]	10	8	2.08847	1.62109
NP_057044	CUTC	copper homeostasis protein cutC homolog [Homo sapiens]	4	0	10.3927	0
NP_060764	CWF19L1	CWF19-like protein 1 [Homo sapiens]	0	2	0	0.726393
NP_061820	CYCS	cytochrome c [Homo sapiens]	2	0	2.70379	0
NP_542937	DACH1	dachshund homolog 1 isoform a [Homo sapiens]	2.5	0	1.54799	0
NP_004623	DAP3	28S ribosomal protein S29, mitochondrial [Homo sapiens]	3	1	-0.119952	-0.368393
NP_001186778	DAP3	28S ribosomal protein S29, mitochondrial isoform 1 [Homo sapiens]	3	1	2.2369	0.585398
NP_387506	DAP3	28S ribosomal protein S29, mitochondrial isoform 1 [Homo sapiens]	3	1	-0.12544	-0.3742
NP_001186779	DAP3	28S ribosomal protein S29, mitochondrial isoform 2 [Homo sapiens]	3	1	2.73736	0.79369
NP_001186780	DAP3	28S ribosomal protein S29, mitochondrial isoform 3 [Homo sapiens]	3	1	2.88742	0.847481
NP_001275658	DAPK1	death-associated protein kinase 1 [Homo sapiens]	4	0	10.3927	0
NP_001275659	DAPK1	death-associated protein kinase 1 [Homo sapiens]	4	0	10.3927	0
NP_001275660	DAPK1	death-associated protein kinase 1 [Homo sapiens]	4	0	10.3927	0
NP_004929	DAPK1	death-associated protein kinase 1 [Homo sapiens]	4	0	2.23	0
NP_001339	DAPK3	death-associated protein kinase 3 [Homo sapiens]	0	3	0	1.28862
NP_001340	DARS	aspartate--tRNA ligase, cytoplasmic [Homo sapiens]	14.5	22	-0.114756	0.455702
NP_060592	DARS2	aspartyl-tRNA synthetase, mitochondrial precursor [Homo sapiens]	2	0	-0.260561	0
NP_001241646	DAXX	death domain-associated protein 6 isoform c [Homo sapiens]	3	4	3.51301	4.53254
NP_001135441	DAXX	death domain-associated protein 6 isoform a [Homo sapiens]	0	4	0	0.943056
NP_001341	DAXX	death domain-associated protein 6 isoform a [Homo sapiens]	0	4	0	0.943056
NP_001135442	DAXX	death domain-associated protein 6 isoform b [Homo sapiens]	0	4	0	0.787515
NP_733829	DAZAP1	DAZ-associated protein 1 isoform a [Homo sapiens]	0	7	0	3.64714
NP_061832	DAZAP1	DAZ-associated protein 1 isoform b [Homo sapiens]	0	7	0	3.64714
NP_004386	DBN1	drebrin isoform a [Homo sapiens]	7	0	0.264437	0
NP_543157	DBN1	drebrin isoform b [Homo sapiens]	7	0	0.606874	0
NP_055518	DCAF1	protein VPRBP isoform 1 [Homo sapiens]	17.5	17	0.0687405	0.0621353
NP_001165375	DCAF1	protein VPRBP isoform 2 [Homo sapiens]	6	0	-0.0707446	0
NP_005819	DCAF7	DDB1- and CUL4-associated factor 7 [Homo sapiens]	18.5	4	1.90414	0.127453
NP_056541	DCAF8	DDB1- and CUL4-associated factor 8 [Homo sapiens]	5.5	0	0.739894	0
NP_004073	DCTN1	dynactin subunit 1 isoform 1 [Homo sapiens]	7	9	-0.39187	-0.248881
NP_001128512	DCTN1	dynactin subunit 1 isoform 3 [Homo sapiens]	7	9	-0.310614	-0.167205
NP_001177765	DCTN1	dynactin subunit 1 isoform 5 [Homo sapiens]	7	9	-0.326344	-0.183549
NP_001177766	DCTN1	dynactin subunit 1 isoform 6 [Homo sapiens]	7	9	-0.419792	-0.277485
NP_075408	DCTN1	dynactin subunit 1 isoform 2 [Homo sapiens]	7	0	0.0452734	0
NP_001128513	DCTN1	dynactin subunit 1 isoform 4 [Homo sapiens]	7	0	0.114184	0
NP_006391	DCTN2	dynactin subunit 2 [Homo sapiens]	13	6	0.827202	-0.233057
NP_001248341	DCTN2	dynactin subunit 2 isoform 2 [Homo sapiens]	13	6	2.53862	0.95279
NP_001248342	DCTN2	dynactin subunit 2 isoform 3 [Homo sapiens]	13	6	2.53862	0.95279
NP_057305	DCTN4	dynactin subunit 4 isoform b [Homo sapiens]	0	9	0	1.32852
NP_001129116	DCTN4	dynactin subunit 4 isoform c [Homo sapiens]	8	0	1.6814	0
NP_115675	DCUN1D5	DCN1-like protein 5 [Homo sapiens]	4	4	3.34831	3.34831
NP_057370	DCXR	L-xylulose reductase [Homo sapiens]	3	0	2.01948	0
NP_001182147	DCXR	L-xylulose reductase isoform 2 [Homo sapiens]	3	0	4.37465	0
NP_001914	DDB1	DNA damage-binding protein 1 [Homo sapiens]	89	51	1.33927	0.404377
NP_005207	DDOST	dolichyl-diphosphooligosaccharide--protein glycosyltransferase 48 kDa subunit precursor [Homo sapiens]	5	4	3.04048	2.40936
NP_076424	DDRGK1	DDRGK domain-containing protein 1 precursor [Homo sapiens]	1	0	3.03632	0
NP_004930	DDX1	ATP-dependent RNA helicase DDX1 [Homo sapiens]	24.5	101	1.16548	6.57904
NP_004389	DDX10	probable ATP-dependent RNA helicase DDX10 [Homo sapiens]	3	9	0.562606	2.29015
NP_006377	DDX17	probable ATP-dependent RNA helicase DDX17 isoform 1 [Homo sapiens]	46.5	104	2.32136	5.75559
NP_001091974	DDX17	probable ATP-dependent RNA helicase DDX17 isoform 3 [Homo sapiens]	46.5	104	2.28158	5.76644
NP_006764	DDX18	ATP-dependent RNA helicase DDX18 [Homo sapiens]	0	30	0	2.58272
NP_009135	DDX20	probable ATP-dependent RNA helicase DDX20 [Homo sapiens]	2	0	-0.635281	0
NP_001243839	DDX21	nucleolar RNA helicase 2 isoform 2 [Homo sapiens]	0	93	0	8.54576
NP_004719	DDX21	nucleolar RNA helicase 2 isoform 1 [Homo sapiens]	36.5	88.5	0.474725	2.62813
NP_004809	DDX23	probable ATP-dependent RNA helicase DDX23 [Homo sapiens]	4	18.5	-0.417589	1.10828
NP_065147	DDX24	ATP-dependent RNA helicase DDX24 [Homo sapiens]	0	19	0	1.74426
NP_005795	DDX39A	ATP-dependent RNA helicase DDX39 [Homo sapiens]	14	14	1.2429	1.2429
NP_542165	DDX39B	spliceosome RNA helicase BAT1 [Homo sapiens]	17	15.5	0.937092	0.752545
NP_004631	DDX39B	spliceosome RNA helicase DDX39B [Homo sapiens]	17	15.5	0.830006	0.657328
NP_001347	DDX3X	ATP-dependent RNA helicase DDX3X isoform 1 [Homo sapiens]	35.5	57.5	0.682896	1.73146
NP_001180345	DDX3X	ATP-dependent RNA helicase DDX3X isoform 2 [Homo sapiens]	35.5	57.5	0.582243	1.60536
NP_001180346	DDX3X	ATP-dependent RNA helicase DDX3X isoform 3 [Homo sapiens]	35.5	57.5	0.883002	1.97045
NP_001116137	DDX3Y	ATP-dependent RNA helicase DDX3Y [Homo sapiens]	0	50	0	2.55115
NP_004651	DDX3Y	ATP-dependent RNA helicase DDX3Y [Homo sapiens]	0	50	0	2.55134
NP_077726	DDX4	probable ATP-dependent RNA helicase DDX4 isoform 1 [Homo sapiens]	0	7	0	7.86444
NP_001136021	DDX4	probable ATP-dependent RNA helicase DDX4 isoform 2 [Homo sapiens]	0	7	0	7.31499
NP_001160005	DDX4	probable ATP-dependent RNA helicase DDX4 isoform 3 [Homo sapiens]	0	7	0	8.4382
NP_001160006	DDX4	probable ATP-dependent RNA helicase DDX4 isoform 4 [Homo sapiens]	0	7	0	9.01181
NP_057306	DDX41	probable ATP-dependent RNA helicase DDX41 [Homo sapiens]	0	9	0	0.285099
NP_055644	DDX46	probable ATP-dependent RNA helicase DDX46 [Homo sapiens]	0	8	0	0.132229
NP_057439	DDX47	probable ATP-dependent RNA helicase DDX47 isoform 1 [Homo sapiens]	5.5	10	0.560821	1.58064
NP_957518	DDX47	probable ATP-dependent RNA helicase DDX47 isoform 2 [Homo sapiens]	5.5	10	1.04056	2.3983
NP_061943	DDX49	probable ATP-dependent RNA helicase DDX49 [Homo sapiens]	4	10	1.26607	3.75887
NP_004387	DDX5	probable ATP-dependent RNA helicase DDX5 [Homo sapiens]	32.5	77.5	1.71478	5.13971
NP_076950	DDX50	ATP-dependent RNA helicase DDX50 [Homo sapiens]	8.5	31	0.113556	2.62452
NP_778236	DDX51	ATP-dependent RNA helicase DDX51 [Homo sapiens]	0	3	0	0.517108
NP_008941	DDX52	probable ATP-dependent RNA helicase DDX52 isoform a [Homo sapiens]	0	2.5	0	0.127785
NP_076977	DDX54	ATP-dependent RNA helicase DDX54 isoform 2 [Homo sapiens]	15	31.5	1.74643	4.18205
NP_001104792	DDX54	ATP-dependent RNA helicase DDX54 isoform 1 [Homo sapiens]	15	13	1.57234	1.26151
NP_065987	DDX55	ATP-dependent RNA helicase DDX55 [Homo sapiens]	0	8.5	0	2.50265
NP_061955	DDX56	probable ATP-dependent RNA helicase DDX56 isoform 1 [Homo sapiens]	4	8	0.0779132	0.886729
NP_001244118	DDX56	probable ATP-dependent RNA helicase DDX56 isoform 2 [Homo sapiens]	0	8	0	6.24355
NP_001244120	DDX6	probable ATP-dependent RNA helicase DDX6 [Homo sapiens]	8	25.5	3.91604	8.36292
NP_004388	DDX6	probable ATP-dependent RNA helicase DDX6 [Homo sapiens]	8	25.5	0.245317	1.72227
NP_001350	DECR1	2,4-dienoyl-CoA reductase, mitochondrial precursor [Homo sapiens]	32.5	25.5	7.29067	6.2907
NP_003463	DEK	protein DEK isoform 1 [Homo sapiens]	18	9	4.03096	2.07224
NP_003668	DENR	density-regulated protein [Homo sapiens]	2	4	3.54347	6.21202
NP_060839	DEPDC1B	DEP domain-containing protein 1B isoform 1 [Homo sapiens]	0	7	0	8.94475
NP_073557	DGCR8	microprocessor complex subunit DGCR8 isoform 1 [Homo sapiens]	6	5	1.76992	1.39941
NP_001177255	DGCR8	microprocessor complex subunit DGCR8 isoform 2 [Homo sapiens]	6	5	1.43299	1.11218
NP_003638	DGKE	diacylglycerol kinase epsilon [Homo sapiens]	6	0	2.50465	0
NP_001349	DHX15	putative pre-mRNA-splicing factor ATP-dependent RNA helicase DHX15 [Homo sapiens]	41.5	54	0.317045	0.705785
NP_003578	DHX16	putative pre-mRNA-splicing factor ATP-dependent RNA helicase DHX16 isoform 1 [Homo sapiens]	6	16	0.590927	2.43037
NP_061903	DHX29	ATP-dependent RNA helicase DHX29 [Homo sapiens]	13.5	36	0.818933	3.39128
NP_619520	DHX30	putative ATP-dependent RNA helicase DHX30 isoform 1 [Homo sapiens]	10	125	-0.314332	4.45753
NP_055781	DHX30	putative ATP-dependent RNA helicase DHX30 isoform 2 [Homo sapiens]	10	125	0.00415604	5.77738
NP_055496	DHX34	probable ATP-dependent RNA helicase DHX34 [Homo sapiens]	0	8	0	2.35004
NP_065916	DHX36	probable ATP-dependent RNA helicase DHX36 isoform 1 [Homo sapiens]	5	12	0.058211	1.23384
NP_001107869	DHX36	probable ATP-dependent RNA helicase DHX36 isoform 2 [Homo sapiens]	5	0	0.195173	0
NP_116045	DHX37	probable ATP-dependent RNA helicase DHX37 [Homo sapiens]	9	34	2.2171	7.27137
NP_054722	DHX38	pre-mRNA-splicing factor ATP-dependent RNA helicase PRP16 [Homo sapiens]	4	0	0.24563	0
NP_001159773	DHX40	probable ATP-dependent RNA helicase DHX40 isoform 2 [Homo sapiens]	0	3	0	0.0952486
NP_945314	DHX57	putative ATP-dependent RNA helicase DHX57 [Homo sapiens]	5.5	24.5	-0.19947	1.76109
NP_004932	DHX8	ATP-dependent RNA helicase DHX8 [Homo sapiens]	11	12.5	1.98556	2.31523
NP_001348	DHX9	ATP-dependent RNA helicase A [Homo sapiens]	85	138.5	1.29998	2.97509
NP_001180298	DIDO1	death-inducer obliterator 1 isoform c [Homo sapiens]	12	13	1.28682	1.43418
NP_149072	DIDO1	death-inducer obliterator 1 isoform c [Homo sapiens]	12	13	1.28682	1.43418
NP_055288	DIMT1	probable dimethyladenosine transferase [Homo sapiens]	5.5	16	0.710282	3.2816
NP_055768	DIS3	exosome complex exonuclease RRP44 isoform a [Homo sapiens]	0	9	0	0.188091
NP_001135935	DKC1	H/ACA ribonucleoprotein complex subunit 4 isoform 2 [Homo sapiens]	0	5	0	0.188066
NP_001922	DLAT	dihydrolipoyllysine-residue acetyltransferase component of pyruvate dehydrogenase complex, mitochondrial precursor [Homo sapiens]	4	0	-0.717052	0
NP_055565	DLGAP5	disks large-associated protein 5 isoform a [Homo sapiens]	5	0	4.80322	0
NP_001139487	DLGAP5	disks large-associated protein 5 isoform b [Homo sapiens]	5	0	7.4103	0
NP_001924	DLST	dihydrolipoyllysine-residue succinyltransferase component of 2-oxoglutarate dehydrogenase complex, mitochondrial [Homo sapiens]	8	0	2.40502	0
NP_001029195	DMAP1	DNA methyltransferase 1-associated protein 1 [Homo sapiens]	0	1	0	0.822948
NP_001029196	DMAP1	DNA methyltransferase 1-associated protein 1 [Homo sapiens]	0	1	0	0.822948
NP_061973	DMAP1	DNA methyltransferase 1-associated protein 1 [Homo sapiens]	0	1	0	0.822948
NP_001264044	DNAH11	dynein heavy chain 11, axonemal [Homo sapiens]	9	0	10.3927	0
NP_775899	DNAH17	dynein heavy chain 17, axonemal [Homo sapiens]	27.5	32	8.53292	8.92358
NP_001530	DNAJA1	dnaJ homolog subfamily A member 1 [Homo sapiens]	19.5	16	-0.395129	-0.462531
NP_005871	DNAJA2	dnaJ homolog subfamily A member 2 [Homo sapiens]	8	7	-0.377216	-0.430876
NP_001128582	DNAJA3	dnaJ homolog subfamily A member 3, mitochondrial isoform 2 [Homo sapiens]	11.5	6	0.084364	-0.350699
NP_005138	DNAJA3	dnaJ homolog subfamily A member 3, mitochondrial isoform 1 [Homo sapiens]	11.5	4	-0.00911466	-0.474322
NP_006136	DNAJB1	dnaJ homolog subfamily B member 1 [Homo sapiens]	7	0	0.939753	0
NP_057390	DNAJB11	dnaJ homolog subfamily B member 11 precursor [Homo sapiens]	4	0	0.336448	0
NP_001002762	DNAJB12	dnaJ homolog subfamily B member 12 [Homo sapiens]	3	6	0.477439	1.45514
NP_060096	DNAJB12	dnaJ homolog subfamily B member 12 [Homo sapiens]	3	6	0.477439	1.45514
NP_490647	DNAJB6	dnaJ homolog subfamily B member 6 isoform a [Homo sapiens]	4	5	0.882839	1.23908
NP_061854	DNAJC10	dnaJ homolog subfamily C member 10 precursor [Homo sapiens]	0	10	0	0.574334
NP_001258510	DNAJC10	dnaJ homolog subfamily C member 10 isoform 2 precursor [Homo sapiens]	5	0	1.3994	0
NP_060668	DNAJC11	dnaJ homolog subfamily C member 11 [Homo sapiens]	0	2	0	1.32996
NP_056083	DNAJC13	dnaJ homolog subfamily C member 13 [Homo sapiens]	6.5	9.5	0.255994	0.61008
NP_055192	DNAJC2	dnaJ homolog subfamily C member 2 isoform 1 [Homo sapiens]	0	6	0	8.63507
NP_919259	DNAJC21	dnaJ homolog subfamily C member 21 isoform 1 [Homo sapiens]	0	3	0	4.7315
NP_001012339	DNAJC21	dnaJ homolog subfamily C member 21 isoform 2 [Homo sapiens]	0	3	0	5.94495
NP_006251	DNAJC3	dnaJ homolog subfamily C member 3 precursor [Homo sapiens]	0	1	0	0.168961
NP_003306	DNAJC7	dnaJ homolog subfamily C member 7 isoform 1 [Homo sapiens]	2	0	-0.32541	0
NP_001138238	DNAJC7	dnaJ homolog subfamily C member 7 isoform 2 [Homo sapiens]	2	0	-0.134776	0
NP_055095	DNAJC8	dnaJ homolog subfamily C member 8 [Homo sapiens]	4	0	3.84334	0
NP_056005	DNAJC9	dnaJ homolog subfamily C member 9 [Homo sapiens]	4	6	2.55442	3.85976
NP_001124295	DNMT1	DNA (cytosine-5)-methyltransferase 1 isoform a [Homo sapiens]	27.5	19	5.36701	3.86276
NP_001370	DNMT1	DNA (cytosine-5)-methyltransferase 1 isoform b [Homo sapiens]	27.5	19	5.64591	4.12148
NP_072046	DNMT3A	DNA (cytosine-5)-methyltransferase 3A isoform a [Homo sapiens]	16	4	9.51528	5.09363
NP_783328	DNMT3A	DNA (cytosine-5)-methyltransferase 3A isoform a [Homo sapiens]	16	4	9.51528	5.09363
NP_008823	DNMT3B	DNA (cytosine-5)-methyltransferase 3B isoform 1 [Homo sapiens]	17.5	9	10.3927	10.3927
NP_787044	DNMT3B	DNA (cytosine-5)-methyltransferase 3B isoform 2 [Homo sapiens]	17.5	9	10.3927	10.3927
NP_787046	DNMT3B	DNA (cytosine-5)-methyltransferase 3B isoform 6 [Homo sapiens]	17.5	9	9.44511	7.73963
NP_787045	DNMT3B	DNA (cytosine-5)-methyltransferase 3B isoform 3 [Homo sapiens]	17.5	0	10.3927	0
NP_443183	DNTTIP1	deoxynucleotidyltransferase terminal-interacting protein 1 [Homo sapiens]	0	11	0	9.53323
NP_055412	DNTTIP2	deoxynucleotidyltransferase terminal-interacting protein 2 [Homo sapiens]	16.5	13.5	9.21106	8.75509
NP_065863	DOCK6	dedicator of cytokinesis protein 6 [Homo sapiens]	0	7	0	1.21284
NP_212132	DOCK7	dedicator of cytokinesis protein 7 [Homo sapiens]	6	8	-0.355897	-0.247562
NP_001258928	DOCK7	dedicator of cytokinesis protein 7 isoform 1 [Homo sapiens]	6	8	0.392069	0.575012
NP_001258929	DOCK7	dedicator of cytokinesis protein 7 isoform 3 [Homo sapiens]	6	8	0.319423	0.490199
NP_001258930	DOCK7	dedicator of cytokinesis protein 7 isoform 4 [Homo sapiens]	6	8	0.397369	0.579262
NP_060083	DONSON	protein downstream neighbor of Son [Homo sapiens]	0	8	0	8.07906
NP_569710	DPP3	dipeptidyl peptidase 3 [Homo sapiens]	4	0	1.90166	0
NP_005691	DPP3	dipeptidyl peptidase 3 isoform 1 [Homo sapiens]	4	0	1.90166	0
NP_001243599	DPP3	dipeptidyl peptidase 3 isoform 2 [Homo sapiens]	4	0	10.3927	0
NP_115963	DPY30	protein dpy-30 homolog [Homo sapiens]	4	0	0.139904	0
NP_001929	DR1	protein Dr1 [Homo sapiens]	0	1.5	0	3.2732
NP_006433	DRAP1	dr1-associated corepressor [Homo sapiens]	1	3	0.266895	1.26108
NP_004138	DRG1	developmentally-regulated GTP-binding protein 1 [Homo sapiens]	14	26.5	3.33324	6.14592
NP_037367	DROSHA	ribonuclease 3 isoform 1 [Homo sapiens]	0	4	0	2.08611
NP_001093882	DROSHA	ribonuclease 3 isoform 2 [Homo sapiens]	0	4	0	2.33869
NP_001934	DSG2	desmoglein-2 preproprotein [Homo sapiens]	0	2	0	0.0611052
NP_001138787	DSN1	kinetochore-associated protein DSN1 homolog isoform 1 [Homo sapiens]	8	6	3.78057	2.82673
NP_001138788	DSN1	kinetochore-associated protein DSN1 homolog isoform 1 [Homo sapiens]	8	6	3.78057	2.82673
NP_079194	DSN1	kinetochore-associated protein DSN1 homolog isoform 1 [Homo sapiens]	8	6	3.78057	2.82673
NP_001138790	DSN1	kinetochore-associated protein DSN1 homolog isoform 3 [Homo sapiens]	8	6	4.01901	3.02782
NP_004406	DSP	desmoplakin isoform I [Homo sapiens]	0	20	0	0.404887
NP_001008844	DSP	desmoplakin isoform II [Homo sapiens]	0	16	0	1.6933
NP_057532	DTL	denticleless protein homolog isoform 1 [Homo sapiens]	3	0	3.8853	0
NP_001273158	DTL	denticleless protein homolog isoform 2 [Homo sapiens]	3	0	4.98697	0
NP_001273159	DTL	denticleless protein homolog isoform 3 [Homo sapiens]	3	0	4.98697	0
NP_001367	DYNC1H1	cytoplasmic dynein 1 heavy chain 1 [Homo sapiens]	48	48	-0.280353	-0.280353
NP_057225	DYNC1LI1	cytoplasmic dynein 1 light intermediate chain 1 [Homo sapiens]	7	8	-0.112934	0.0067728
NP_001032583	DYNLL1	dynein light chain 1, cytoplasmic [Homo sapiens]	2	4	-0.458783	-0.234704
NP_001032584	DYNLL1	dynein light chain 1, cytoplasmic [Homo sapiens]	2	4	-0.458783	-0.234704
NP_003737	DYNLL1	dynein light chain 1, cytoplasmic [Homo sapiens]	2	4	-0.458783	-0.234704
NP_542408	DYNLL2	dynein light chain 2, cytoplasmic [Homo sapiens]	2	3	-0.0457717	0.107735
NP_006510	DYNLT1	dynein light chain Tctex-type 1 [Homo sapiens]	3	0	1.15997	0
NP_569120	DYRK1A	dual specificity tyrosine-phosphorylation-regulated kinase 1A isoform 2 [Homo sapiens]	0	7	0	0.234751
NP_001940	E2F3	transcription factor E2F3 [Homo sapiens]	4	0	0.00675166	0
NP_937987	E2F6	transcription factor E2F6 [Homo sapiens]	4	5	1.08849	1.47962
NP_976328	E2F7	transcription factor E2F7 [Homo sapiens]	16.5	4	-0.51333	-0.978572
NP_060923	EAPP	E2F-associated phosphoprotein [Homo sapiens]	0	1	0	2.34287
NP_006815	EBNA1BP2	probable rRNA-processing protein EBP2 isoform 2 [Homo sapiens]	4	11.5	0.343239	2.17327
NP_001153408	EBNA1BP2	probable rRNA-processing protein EBP2 isoform 1 [Homo sapiens]	0	11.5	0	1.79277
NP_004083	ECHS1	enoyl-CoA hydratase, mitochondrial precursor [Homo sapiens]	4	0	0.536384	0
NP_060568	ECT2	protein ECT2 [Homo sapiens]	4	9	0.443777	1.70828
NP_001245244	ECT2	protein ECT2 isoform a [Homo sapiens]	4	9	1.90316	4.19629
NP_001245245	ECT2	protein ECT2 isoform b [Homo sapiens]	4	9	1.90316	4.19629
NP_001135915	EDC3	enhancer of mRNA-decapping protein 3 [Homo sapiens]	4	14	0.58681	3.02689
NP_001135916	EDC3	enhancer of mRNA-decapping protein 3 [Homo sapiens]	4	14	0.597042	3.05851
NP_079359	EDC3	enhancer of mRNA-decapping protein 3 [Homo sapiens]	4	14	0.584725	3.02155
NP_055144	EDC4	enhancer of mRNA-decapping protein 4 [Homo sapiens]	0	8	0	0.178012
NP_001268226	EDF1	endothelial differentiation-related factor 1 isoform 3 [Homo sapiens]	7	14	10.3927	10.3927
NP_001268228	EDF1	endothelial differentiation-related factor 1 isoform 5 [Homo sapiens]	7	14	10.3927	10.3927
NP_003783	EDF1	endothelial differentiation-related factor 1 isoform alpha [Homo sapiens]	7	14	9.6351	10.1877
NP_694880	EDF1	endothelial differentiation-related factor 1 isoform beta [Homo sapiens]	7	14	9.6351	10.1877
NP_001268227	EDF1	endothelial differentiation-related factor 1 isoform 4 [Homo sapiens]	7	0	10.3927	0
NP_056423	EDRF1	erythroid differentiation-related factor 1 [Homo sapiens]	5	0	1.44059	0
NP_001189367	EDRF1	erythroid differentiation-related factor 1 isoform 1 [Homo sapiens]	5	0	8.0921	0
NP_003788	EED	polycomb protein EED isoform a [Homo sapiens]	17	14	9.8791	9.65924
NP_001393	EEF1A1	elongation factor 1-alpha 1 [Homo sapiens]	50	46	-0.307347	-0.344698
NP_001949	EEF1A2	elongation factor 1-alpha 2 [Homo sapiens]	16	15	-0.267674	-0.28174
NP_001032752	EEF1B2	elongation factor 1-beta [Homo sapiens]	5.5	8	0.0846609	0.578142
NP_001950	EEF1B2	elongation factor 1-beta [Homo sapiens]	5.5	8	0.087031	0.583666
NP_066944	EEF1B2	elongation factor 1-beta [Homo sapiens]	5.5	8	0.087031	0.583666
NP_001123525	EEF1D	elongation factor 1-delta isoform 1 [Homo sapiens]	11	4	0.651439	-0.424903
NP_115754	EEF1D	elongation factor 1-delta isoform 1 [Homo sapiens]	11	4	0.651439	-0.424903
NP_001123527	EEF1D	elongation factor 1-delta isoform 2 [Homo sapiens]	11	2	1.5091	-0.233288
NP_001123529	EEF1D	elongation factor 1-delta isoform 2 [Homo sapiens]	11	2	1.5023	-0.242555
NP_001951	EEF1D	elongation factor 1-delta isoform 2 [Homo sapiens]	11	2	1.51738	-0.23252
NP_001123528	EEF1D	elongation factor 1-delta isoform 4 [Homo sapiens]	0	2	0	0.151396
NP_004271	EEF1E1	eukaryotic translation elongation factor 1 epsilon-1 isoform 1 [Homo sapiens]	2	2	0.176704	0.176704
NP_001129122	EEF1E1	eukaryotic translation elongation factor 1 epsilon-1 isoform 2 [Homo sapiens]	2	2	0.389096	0.389096
NP_001395	EEF1G	elongation factor 1-gamma [Homo sapiens]	31.5	19.5	0.905003	0.0231259
NP_001952	EEF2	elongation factor 2 [Homo sapiens]	41	42	0.00362495	0.0384882
NP_068756	EEFSEC	selenocysteine-specific elongation factor [Homo sapiens]	1	9	-0.0536175	2.76517
NP_001245282	EFTUD2	116 kDa U5 small nuclear ribonucleoprotein component isoform a [Homo sapiens]	23.5	50.5	1.4111	3.38665
NP_004238	EFTUD2	116 kDa U5 small nuclear ribonucleoprotein component isoform a [Homo sapiens]	23.5	50.5	-0.179893	1.13643
NP_001136077	EFTUD2	116 kDa U5 small nuclear ribonucleoprotein component isoform b [Homo sapiens]	23.5	50.5	-0.155218	1.2366
NP_071334	EGLN1	egl nine homolog 1 [Homo sapiens]	0	5	0	4.87136
NP_001957	EHHADH	peroxisomal bifunctional enzyme isoform 1 [Homo sapiens]	2	0	0.682929	0
NP_079033	EHMT1	histone-lysine N-methyltransferase EHMT1 isoform 1 [Homo sapiens]	5	0	4.00713	0
NP_001276342	EHMT2	Histone-lysine N-methyltransferase EHMT2 isoform c [Homo sapiens]	0	16	0	9.72693
NP_004870	EI24	etoposide-induced protein 2.4 homolog isoform 1 [Homo sapiens]	3	0	4.22515	0
NP_694964	EID2	EP300-interacting inhibitor of differentiation 2 [Homo sapiens]	0	3	0	2.24635
NP_005792	EIF1	eukaryotic translation initiation factor 1 [Homo sapiens]	3	2	0.690271	0.29341
NP_001403	EIF1AX	eukaryotic translation initiation factor 1A, X-chromosomal [Homo sapiens]	3.5	26	0.704615	6.87273
NP_004672	EIF1AY	eukaryotic translation initiation factor 1A, Y-chromosomal isoform 1 [Homo sapiens]	5	0	1.83593	0
NP_005866	EIF1B	eukaryotic translation initiation factor 1b [Homo sapiens]	3	2	1.31751	0.745644
NP_114414	EIF2A	eukaryotic translation initiation factor 2A [Homo sapiens]	8.5	31	1.20807	5.24956
NP_001129123	EIF2AK2	interferon-induced, double-stranded RNA-activated protein kinase isoform a [Homo sapiens]	0	10.5	0	5.88583
NP_002750	EIF2AK2	interferon-induced, double-stranded RNA-activated protein kinase isoform a [Homo sapiens]	0	10.5	0	5.88583
NP_001129124	EIF2AK2	interferon-induced, double-stranded RNA-activated protein kinase isoform b [Homo sapiens]	0	7	0	6.17742
NP_001013725	EIF2AK4	eukaryotic translation initiation factor 2-alpha kinase 4 [Homo sapiens]	0	6	0	3.6153
NP_001405	EIF2B1	translation initiation factor eIF-2B subunit alpha [Homo sapiens]	0	8	0	3.82996
NP_055054	EIF2B2	translation initiation factor eIF-2B subunit beta [Homo sapiens]	0	4	0	2.14679
NP_065098	EIF2B3	translation initiation factor eIF-2B subunit gamma isoform 1 [Homo sapiens]	3	0	1.50385	0
NP_001160060	EIF2B3	translation initiation factor eIF-2B subunit gamma isoform 2 [Homo sapiens]	3	0	1.24703	0
NP_001248347	EIF2B3	translation initiation factor eIF-2B subunit gamma isoform 3 [Homo sapiens]	3	0	5.53701	0
NP_751945	EIF2B4	translation initiation factor eIF-2B subunit delta isoform 1 [Homo sapiens]	0	8	0	1.58395
NP_003898	EIF2B5	translation initiation factor eIF-2B subunit epsilon [Homo sapiens]	0	6	0	2.22033
NP_008824	EIF2D	eukaryotic translation initiation factor 2D isoform 1 [Homo sapiens]	0	15	0	5.72457
NP_001188407	EIF2D	eukaryotic translation initiation factor 2D isoform 2 [Homo sapiens]	0	15	0	10.3927
NP_004085	EIF2S1	eukaryotic translation initiation factor 2 subunit 1 [Homo sapiens]	21	42.5	1.6235	3.82028
NP_003899	EIF2S2	eukaryotic translation initiation factor 2 subunit 2 [Homo sapiens]	16	63	0.890077	5.18533
NP_001406	EIF2S3	eukaryotic translation initiation factor 2 subunit 3 [Homo sapiens]	31.5	75.5	1.91234	5.28486
NP_003741	EIF3A	eukaryotic translation initiation factor 3 subunit A [Homo sapiens]	153.5	203.5	1.01102	1.73596
NP_001032360	EIF3B	eukaryotic translation initiation factor 3 subunit B [Homo sapiens]	57	70.5	-0.0699095	0.193497
NP_003742	EIF3B	eukaryotic translation initiation factor 3 subunit B [Homo sapiens]	57	70.5	-0.0486069	0.222787
NP_001032897	EIF3C	eukaryotic translation initiation factor 3 subunit C [Homo sapiens]	50	69	0.0405931	0.496921
NP_001186071	EIF3C	eukaryotic translation initiation factor 3 subunit C isoform a [Homo sapiens]	50	69	0.939262	1.46083
NP_001254503	EIF3C	eukaryotic translation initiation factor 3 subunit C isoform a [Homo sapiens]	50	69	0.930138	1.45173
NP_003743	EIF3C	eukaryotic translation initiation factor 3 subunit C isoform a [Homo sapiens]	50	69	0.0696189	0.531054
NP_001093131	EIF3CL	eukaryotic translation initiation factor 3 subunit C [Homo sapiens]	0	52	0	0.431355
NP_003744	EIF3D	eukaryotic translation initiation factor 3 subunit D [Homo sapiens]	43.5	91.5	-0.0064507	1.22724
NP_001559	EIF3E	eukaryotic translation initiation factor 3 subunit E [Homo sapiens]	23.5	47.5	-0.305131	0.390381
NP_003745	EIF3F	eukaryotic translation initiation factor 3 subunit F [Homo sapiens]	44	57	0.394837	0.897979
NP_003746	EIF3G	eukaryotic translation initiation factor 3 subunit G [Homo sapiens]	15	12.5	-0.325994	-0.471211
NP_003747	EIF3H	eukaryotic translation initiation factor 3 subunit H [Homo sapiens]	8	18	-0.524358	-0.112369
NP_003748	EIF3I	eukaryotic translation initiation factor 3 subunit I [Homo sapiens]	7.5	17	-0.63742	-0.183836
NP_001271265	EIF3J	eukaryotic translation initiation factor 3 subunit J isoform 3 [Homo sapiens]	4.5	17	0.737888	3.44614
NP_003749	EIF3J	eukaryotic translation initiation factor 3 subunit J isoform 1 [Homo sapiens]	4.5	10.5	-0.357877	0.361171
NP_001271264	EIF3J	eukaryotic translation initiation factor 3 subunit J isoform 2 [Homo sapiens]	3	4	1.81556	2.45596
NP_037366	EIF3K	eukaryotic translation initiation factor 3 subunit K [Homo sapiens]	7.5	9.5	-0.359711	-0.15846
NP_001229852	EIF3L	eukaryotic translation initiation factor 3 subunit L isoform 2 [Homo sapiens]	39.5	64	1.41199	2.51805
NP_057175	EIF3L	eukaryotic translation initiation factor 3 subunit L isoform 1 [Homo sapiens]	27	53.5	-0.159903	0.764035
NP_006351	EIF3M	eukaryotic translation initiation factor 3 subunit M [Homo sapiens]	10.5	27.5	-0.409352	0.337928
NP_001407	EIF4A1	eukaryotic initiation factor 4A-I [Homo sapiens]	31	50.5	0.0588822	0.759315
NP_001958	EIF4A2	eukaryotic initiation factor 4A-II [Homo sapiens]	19	36	0.429042	1.62699
NP_055555	EIF4A3	eukaryotic initiation factor 4A-III [Homo sapiens]	13.5	16.5	0.653193	1.00462
NP_001408	EIF4B	eukaryotic translation initiation factor 4B [Homo sapiens]	62.5	53	-0.2807	-0.433596
NP_001959	EIF4E	eukaryotic translation initiation factor 4E isoform 1 [Homo sapiens]	0	9	0	3.17168
NP_001124151	EIF4E	eukaryotic translation initiation factor 4E isoform 2 [Homo sapiens]	0	9	0	2.79112
NP_001124150	EIF4E	eukaryotic translation initiation factor 4E isoform 3 [Homo sapiens]	0	9	0	2.99202
NP_004837	EIF4E2	eukaryotic translation initiation factor 4E type 2 [Homo sapiens]	0	11	0	4.87424
NP_001269887	EIF4E2	eukaryotic translation initiation factor 4E type 2 isoform B [Homo sapiens]	0	11	0	10.35
NP_001263265	EIF4E2	eukaryotic translation initiation factor 4E type 2 isoform C [Homo sapiens]	0	11	0	10.35
NP_937887	EIF4G1	eukaryotic translation initiation factor 4 gamma 1 isoform 2 [Homo sapiens]	28	53.5	0.317661	1.50614
NP_937884	EIF4G1	eukaryotic translation initiation factor 4 gamma 1 isoform 5 [Homo sapiens]	28	53.5	0.308928	1.48952
NP_001181875	EIF4G1	eukaryotic translation initiation factor 4 gamma 1 isoform 6 [Homo sapiens]	28	53.5	0.297028	1.50601
NP_001181876	EIF4G1	eukaryotic translation initiation factor 4 gamma 1 isoform 6 [Homo sapiens]	28	53.5	0.284974	1.47289
NP_937885	EIF4G1	eukaryotic translation initiation factor 4 gamma 1 isoform 3 [Homo sapiens]	21	53.5	-0.0218632	1.50893
NP_886553	EIF4G1	eukaryotic translation initiation factor 4 gamma 1 isoform 1 [Homo sapiens]	28.5	32	0.468273	0.63295
NP_004944	EIF4G1	eukaryotic translation initiation factor 4 gamma 1 isoform 4 [Homo sapiens]	21	32	0.677407	1.37958
NP_001166176	EIF4G2	eukaryotic translation initiation factor 4 gamma 2 isoform 1 [Homo sapiens]	4	24.5	-0.447009	0.963179
NP_001409	EIF4G2	eukaryotic translation initiation factor 4 gamma 2 isoform 1 [Homo sapiens]	4	24.5	-0.442167	0.964644
NP_001036024	EIF4G2	eukaryotic translation initiation factor 4 gamma 2 isoform 2 [Homo sapiens]	4	24.5	-0.119879	1.81436
NP_001185730	EIF4G3	eukaryotic translation initiation factor 4 gamma 3 isoform 1 [Homo sapiens]	16	7	4.00782	1.69057
NP_003751	EIF4G3	eukaryotic translation initiation factor 4 gamma 3 [Homo sapiens]	10.5	7	1.13508	0.589935
NP_001185731	EIF4G3	eukaryotic translation initiation factor 4 gamma 3 isoform 2 [Homo sapiens]	10.5	7	2.54102	1.62267
NP_001960	EIF5	eukaryotic translation initiation factor 5 [Homo sapiens]	16	50.5	0.75888	3.06221
NP_892116	EIF5	eukaryotic translation initiation factor 5 [Homo sapiens]	16	50.5	0.758546	3.06279
NP_001137232	EIF5A	eukaryotic translation initiation factor 5A-1 isoform A [Homo sapiens]	13	17	-0.119234	-0.0660672
NP_001137233	EIF5A	eukaryotic translation initiation factor 5A-1 isoform B [Homo sapiens]	13	17	-0.100226	-0.0452381
NP_001137234	EIF5A	eukaryotic translation initiation factor 5A-1 isoform B [Homo sapiens]	13	17	-0.100226	-0.0452381
NP_001961	EIF5A	eukaryotic translation initiation factor 5A-1 isoform B [Homo sapiens]	13	17	-0.100226	-0.0452381
NP_065123	EIF5A2	eukaryotic translation initiation factor 5A-2 [Homo sapiens]	0	8.5	0	-0.00655516
NP_001093162	EIF5AL1	eukaryotic translation initiation factor 5A-1-like [Homo sapiens]	0	15	0	1.36437
NP_056988	EIF5B	eukaryotic translation initiation factor 5B [Homo sapiens]	18	70	0.593946	3.79604
NP_001254739	EIF6	eukaryotic translation initiation factor 6 isoform a [Homo sapiens]	2	9	0.549744	3.4831
NP_002203	EIF6	eukaryotic translation initiation factor 6 isoform a [Homo sapiens]	2	9	-0.5343	0.793072
NP_852133	EIF6	eukaryotic translation initiation factor 6 isoform a [Homo sapiens]	2	9	-0.5343	0.793072
NP_852131	EIF6	eukaryotic translation initiation factor 6 isoform c [Homo sapiens]	2	8	0.459157	3.12963
NP_060597	ELAC2	zinc phosphodiesterase ELAC protein 2 isoform 1 [Homo sapiens]	0	8	0	1.53352
NP_776065	ELAC2	zinc phosphodiesterase ELAC protein 2 isoform 2 [Homo sapiens]	0	8	0	1.54436
NP_001159434	ELAC2	zinc phosphodiesterase ELAC protein 2 isoform 3 [Homo sapiens]	0	8	0	1.62999
NP_001410	ELAVL1	ELAV-like protein 1 [Homo sapiens]	4.5	12.5	-0.0339704	1.29227
NP_004423	ELAVL2	ELAV-like protein 2 isoform a [Homo sapiens]	3	5	1.9074	3.22629
NP_001164666	ELAVL2	ELAV-like protein 2 isoform b [Homo sapiens]	3	5	1.96908	3.31264
NP_001164668	ELAVL2	ELAV-like protein 2 isoform b [Homo sapiens]	3	5	1.96908	3.31264
NP_068771	ELAVL4	ELAV-like protein 4 isoform 1 [Homo sapiens]	3	0	2.0888	0
NP_001138246	ELAVL4	ELAV-like protein 4 isoform 2 [Homo sapiens]	3	0	3.57065	0
NP_001138247	ELAVL4	ELAV-like protein 4 isoform 3 [Homo sapiens]	3	0	2.56784	0
NP_001138248	ELAVL4	ELAV-like protein 4 isoform 4 [Homo sapiens]	3	0	3.57065	0
NP_001138249	ELAVL4	ELAV-like protein 4 isoform 5 [Homo sapiens]	3	0	3.57065	0
NP_006523	ELL	RNA polymerase II elongation factor ELL [Homo sapiens]	0	3	0	2.16706
NP_001036783	ELMSAN1	ELM2 and SANT domain-containing protein 1 [Homo sapiens]	2	7	0.608141	2.64714
NP_919254	ELMSAN1	hypothetical protein LOC91748 [Homo sapiens]	2	7	0.608141	2.64714
NP_003189	ELOA	transcription elongation factor B polypeptide 3 [Homo sapiens]	0	13	0	3.27853
NP_009039	ELOB	transcription elongation factor B polypeptide 2 isoform a [Homo sapiens]	7	1	0.781613	-0.354541
NP_996896	ELOB	transcription elongation factor B polypeptide 2 isoform b [Homo sapiens]	6	1	0.721736	-0.25728
NP_001191786	ELOC	transcription elongation factor B polypeptide 1 isoform a [Homo sapiens]	14	10.5	2.69545	1.98073
NP_001191787	ELOC	transcription elongation factor B polypeptide 1 isoform a [Homo sapiens]	14	10.5	2.69545	1.98073
NP_001191788	ELOC	transcription elongation factor B polypeptide 1 isoform a [Homo sapiens]	14	10.5	2.69545	1.98073
NP_001191789	ELOC	transcription elongation factor B polypeptide 1 isoform a [Homo sapiens]	14	10.5	2.69545	1.98073
NP_001191790	ELOC	transcription elongation factor B polypeptide 1 isoform a [Homo sapiens]	14	10.5	2.69545	1.98073
NP_001191791	ELOC	transcription elongation factor B polypeptide 1 isoform a [Homo sapiens]	14	10.5	2.69545	1.98073
NP_005639	ELOC	transcription elongation factor B polypeptide 1 isoform a [Homo sapiens]	14	10.5	1.34486	0.871345
NP_001191792	ELOC	transcription elongation factor B polypeptide 1 isoform b [Homo sapiens]	0	3	0	0.741534
NP_001191793	ELOC	transcription elongation factor B polypeptide 1 isoform b [Homo sapiens]	0	3	0	0.741534
NP_001258356	EMC1	ER membrane protein complex subunit 1 isoform 2 precursor [Homo sapiens]	6	13	10.3927	10.3927
NP_055862	EMC1	ER membrane protein complex subunit 1 isoform 1 precursor [Homo sapiens]	6	0	1.38682	0
NP_001258357	EMC1	ER membrane protein complex subunit 1 isoform 3 precursor [Homo sapiens]	6	0	10.3927	0
NP_001258358	EMC1	ER membrane protein complex subunit 1 isoform 4 precursor [Homo sapiens]	6	0	10.3927	0
NP_778233	EMC10	ER membrane protein complex subunit 10 isoform 1 precursor [Homo sapiens]	0	4	0	7.46702
NP_996261	EMC10	hematopoietic signal peptide-containing isoform 2 [Homo sapiens]	0	4	0	7.34612
NP_055488	EMC2	ER membrane protein complex subunit 2 [Homo sapiens]	0	3	0	1.84769
NP_057538	EMC4	ER membrane protein complex subunit 4 isoform a [Homo sapiens]	0	1	0	10.3927
NP_001273349	EMC4	ER membrane protein complex subunit 4 isoform b [Homo sapiens]	0	1	0	10.3927
NP_006322	EMG1	ribosomal RNA small subunit methyltransferase NEP1 [Homo sapiens]	2	12	0.634077	4.90498
NP_001419	ENO1	alpha-enolase isoform 1 [Homo sapiens]	8	0	0.116912	0
NP_001188412	ENO1	c-myc promoter-binding protein-1 isoform MBP-1 [Homo sapiens]	8	0	3.2225	0
NP_001966	ENO2	gamma-enolase [Homo sapiens]	3	0	1.1257	0
NP_001967	ENO3	beta-enolase isoform 1 [Homo sapiens]	4	0	1.21583	0
NP_443739	ENO3	beta-enolase isoform 1 [Homo sapiens]	4	0	1.21583	0
NP_001180432	ENO3	beta-enolase isoform 2 [Homo sapiens]	4	0	1.92147	0
NP_001420	EP300	histone acetyltransferase p300 [Homo sapiens]	290	117.5	10.018	8.55296
NP_056224	EP400	E1A-binding protein p400 [Homo sapiens]	31.5	14.5	3.25336	1.29827
NP_001159477	EPB41	protein 4.1 isoform 1 [Homo sapiens]	0	3	0	0.113636
NP_976218	EPB41	protein 4.1 isoform 2 [Homo sapiens]	0	3	0	0.440034
NP_976217	EPB41	protein 4.1 isoform 4 [Homo sapiens]	0	3	0	0.356804
NP_001159479	EPB41	protein 4.1 isoform 5 [Homo sapiens]	0	3	0	0.527281
NP_004428	EPB41	protein 4.1 isoform 6 [Homo sapiens]	0	3	0	0.350507
NP_001268462	EPB41L3	band 4.1-like protein 3 isoform 2 [Homo sapiens]	3	0	3.04689	0
NP_061987	EPB41L4B	band 4.1-like protein 4B isoform 2 [Homo sapiens]	0	7	0	4.66085
NP_065960	EPB41L5	band 4.1-like protein 5 isoform 1 [Homo sapiens]	2	1	1.29551	0.475338
NP_001171866	EPB41L5	band 4.1-like protein 5 isoform 2 [Homo sapiens]	2	1	1.35546	0.507638
NP_001171867	EPB41L5	band 4.1-like protein 5 isoform 3 [Homo sapiens]	2	1	1.8118	0.75679
NP_001171868	EPB41L5	band 4.1-like protein 5 isoform 3 [Homo sapiens]	2	1	1.8118	0.75679
NP_056445	EPC2	enhancer of polycomb homolog 2 [Homo sapiens]	2	0	2.86615	0
NP_004437	EPRS	bifunctional aminoacyl-tRNA synthetase [Homo sapiens]	26	40	-0.400971	0.0403196
NP_000391	ERCC2	TFIIH basal transcription factor complex helicase XPD subunit isoform 1 [Homo sapiens]	0	2	0	0.0980973
NP_000113	ERCC3	TFIIH basal transcription factor complex helicase XPB subunit [Homo sapiens]	6	23	1.72743	6.28909
NP_000115	ERCC6	DNA excision repair protein ERCC-6 [Homo sapiens]	0	11	0	3.81996
NP_004441	ERH	enhancer of rudimentary homolog [Homo sapiens]	10	6	0.469738	-0.051891
NP_055866	ERP44	endoplasmic reticulum resident protein 44 precursor [Homo sapiens]	0	2	0	-0.0852201
NP_443143	ESCO1	N-acetyltransferase ESCO1 [Homo sapiens]	0	4	0	10.3927
NP_001017420	ESCO2	N-acetyltransferase ESCO2 [Homo sapiens]	0	6	0	6.85415
NP_036423	ESPL1	separin [Homo sapiens]	0	9	0	1.88963
NP_073210	ESS2	protein DGCR14 [Homo sapiens]	8	5	2.01607	1.11057
NP_056107	ESYT1	extended synaptotagmin-1 isoform 2 [Homo sapiens]	5	0	0.408796	0
NP_065779	ESYT2	extended synaptotagmin-2 [Homo sapiens]	4	6	0.119111	0.416129
NP_004721	ETF1	eukaryotic peptide chain release factor subunit 1 isoform 1 [Homo sapiens]	0	9	0	6.66519
NP_001138784	ETV3	ETS translocation variant 3 isoform 1 [Homo sapiens]	4	4	3.73259	3.73259
NP_053733	EWSR1	RNA-binding protein EWS isoform 1 [Homo sapiens]	5	5	0.929347	0.929347
NP_001156757	EWSR1	RNA-binding protein EWS isoform 3 [Homo sapiens]	5	5	0.929347	0.929347
NP_001156758	EWSR1	RNA-binding protein EWS isoform 4 [Homo sapiens]	5	5	0.97342	0.97342
NP_005234	EWSR1	RNA-binding protein EWS isoform 2 [Homo sapiens]	5	2	0.97342	0.0655518
NP_001156759	EWSR1	RNA-binding protein EWS isoform 5 [Homo sapiens]	4	0	6.36818	0
NP_569082	EXO1	exonuclease 1 isoform b [Homo sapiens]	8	6	0.938534	0.63274
NP_003677	EXO1	exonuclease 1 isoform a [Homo sapiens]	0	6	0	0.688341
NP_006018	EXO1	exonuclease 1 isoform b [Homo sapiens]	8	0	0.938534	0
NP_001020095	EXOC1	exocyst complex component 1 isoform 1 [Homo sapiens]	0	4	0	0.832903
NP_060731	EXOC1	exocyst complex component 1 isoform 1 [Homo sapiens]	0	4	0	1.0923
NP_839955	EXOC1	exocyst complex component 1 isoform 2 [Homo sapiens]	0	4	0	0.828523
NP_057130	EXOSC1	3'-5' exoribonuclease CSL4 homolog [Homo sapiens]	2	8	-0.23494	1.43748
NP_001001998	EXOSC10	exosome component 10 isoform 1 [Homo sapiens]	6	4	-0.388404	-0.620239
NP_002676	EXOSC10	exosome component 10 isoform 2 [Homo sapiens]	6	4	-0.0437041	-0.30108
NP_001269637	EXOSC2	exosome complex component RRP4 isoform 2 [Homo sapiens]	4	10	4.96869	8.41551
NP_055100	EXOSC2	exosome complex component RRP4 isoform 1 [Homo sapiens]	6	7	0.621831	0.877493
NP_001269638	EXOSC2	exosome complex component RRP4 isoform 3 [Homo sapiens]	6	7	4.30735	4.90646
NP_057126	EXOSC3	exosome complex component RRP40 isoform 1 [Homo sapiens]	0	7	0	1.23489
NP_061910	EXOSC4	exosome complex exonuclease RRP41 [Homo sapiens]	1	3	-0.473151	0.357722
NP_064543	EXOSC5	exosome complex exonuclease RRP46 [Homo sapiens]	0	3.5	0	0.390193
NP_478126	EXOSC6	exosome complex component MTR3 [Homo sapiens]	6	7.5	0.373817	0.725126
NP_055819	EXOSC7	exosome complex exonuclease RRP42 [Homo sapiens]	2	6.5	-0.0108719	1.7417
NP_852480	EXOSC8	exosome complex exonuclease RRP43 [Homo sapiens]	0	5	0	0.955638
NP_001029366	EXOSC9	exosome complex component RRP45 isoform 1 [Homo sapiens]	7	7	2.08128	2.08128
NP_005024	EXOSC9	exosome complex component RRP45 isoform 2 [Homo sapiens]	7	7	2.26779	2.26779
NP_000392	EXT2	exostosin-2 isoform 1 [Homo sapiens]	0	15	0	8.57059
NP_997005	EXT2	exostosin-2 isoform 2 [Homo sapiens]	0	15	0	8.57059
NP_001171554	EXT2	exostosin-2 isoform 3 [Homo sapiens]	0	15	0	5.40522
NP_001431	EXTL3	exostosin-like 3 [Homo sapiens]	2	0	0.978359	0
NP_694543	EZH2	histone-lysine N-methyltransferase EZH2 isoform b [Homo sapiens]	10	0	5.17885	0
NP_001190177	EZH2	histone-lysine N-methyltransferase EZH2 isoform d [Homo sapiens]	10	0	10.3927	0
NP_001190178	EZH2	histone-lysine N-methyltransferase EZH2 isoform e [Homo sapiens]	10	0	10.3927	0
NP_004447	EZH2	histone-lysine N-methyltransferase EZH2 isoform a [Homo sapiens]	9	0	8.9915	0
NP_001190176	EZH2	histone-lysine N-methyltransferase EZH2 isoform c [Homo sapiens]	9	0	7.73963	0
NP_001104547	EZR	ezrin [Homo sapiens]	7	16	1.28617	3.61042
NP_003370	EZR	ezrin [Homo sapiens]	7	16	1.29552	3.62958
NP_055428	FAF2	FAS-associated factor 2 [Homo sapiens]	0	3	0	-0.174761
NP_001018114	FAHD1	acylpyruvase FAHD1, mitochondrial isoform 1 [Homo sapiens]	3	0	9.39812	0
NP_001135870	FAHD1	acylpyruvase FAHD1, mitochondrial isoform 3 [Homo sapiens]	3	0	9.39812	0
NP_112485	FAHD1	acylpyruvase FAHD1, mitochondrial isoform 2 [Homo sapiens]	2.5	0	9.03985	0
NP_055427	FAM120A	constitutive coactivator of PPAR-gamma-like protein 1 isoform a [Homo sapiens]	0	15	0	1.40366
NP_001273651	FAM120A	constitutive coactivator of PPAR-gamma-like protein 1 isoform b [Homo sapiens]	0	15	0	5.27084
NP_060318	FAM120C	constitutive coactivator of PPAR-gamma-like protein 2 isoform 1 [Homo sapiens]	0	6	0	1.12152
NP_690002	FAM133B	protein FAM133B isoform 1 [Homo sapiens]	0	10	0	4.58885
NP_001177875	FAM193B	protein FAM193B [Homo sapiens]	0	7	0	6.4501
NP_478070	FAM207A	hypothetical protein LOC85395 [Homo sapiens]	1	5	0.673756	4.33049
NP_036267	FAM50B	protein FAM50B [Homo sapiens]	2	0	10.3927	0
NP_001137385	FAM76A	hypothetical protein LOC199870 isoform 2 [Homo sapiens]	0	2	0	0.357121
NP_001137386	FAM76A	hypothetical protein LOC199870 isoform 4 [Homo sapiens]	0	2	0	0.357121
NP_001137387	FAM76A	hypothetical protein LOC199870 isoform 5 [Homo sapiens]	0	2	0	2.85174
NP_001137384	FAM76A	protein FAM76A isoform 1 [Homo sapiens]	0	2	0	0.397315
NP_689873	FAM76A	protein FAM76A isoform 3 [Homo sapiens]	0	2	0	0.410456
NP_056290	FAM98A	protein FAM98A [Homo sapiens]	12	14.5	3.02306	3.71749
NP_775882	FAM98B	family with sequence similarity 98, member B isoform 1 [Homo sapiens]	0	8	0	1.58907
NP_001106849	FANCI	Fanconi anemia group I protein isoform 1 [Homo sapiens]	5	9	-0.168111	0.0872854
NP_060663	FANCI	Fanconi anemia group I protein isoform 2 [Homo sapiens]	5	9	0.0386593	0.483266
NP_115604	FAR1	fatty acyl-CoA reductase 1 [Homo sapiens]	18.5	19	1.53229	1.58696
NP_055623	FARP2	FERM, RhoGEF and pleckstrin domain-containing protein 2 isoform a [Homo sapiens]	0	5	0	1.27795
NP_004452	FARSA	phenylalanine--tRNA ligase alpha subunit [Homo sapiens]	7.5	21.5	1.05869	4.01748
NP_005678	FARSB	phenylalanine--tRNA ligase beta subunit [Homo sapiens]	9.5	30	1.28698	5.00082
NP_004095	FASN	fatty acid synthase [Homo sapiens]	10.5	7	-0.700028	-0.805451
NP_001008781	FAT3	protocadherin Fat 3 [Homo sapiens]	14.5	16	0.398151	0.505346
NP_078858	FAT4	protocadherin Fat 4 precursor [Homo sapiens]	3	0	0.692524	0
NP_001988	FAU	ubiquitin-like protein fubi and ribosomal protein S30 precursor [Homo sapiens]	7	52	-0.184975	4.92221
NP_001427	FBL	rRNA 2'-O-methyltransferase fibrillarin [Homo sapiens]	2	0	-0.496463	0
NP_001098549	FBRS	probable fibrosin-1 long transcript protein [Homo sapiens]	15	18	3.83683	4.51032
NP_001156787	FBXL17	F-box/LRR-repeat protein 17 [Homo sapiens]	9	0	0.39209	0
NP_001093254	FBXL19	F-box/LRR-repeat protein 19 isoform 1 [Homo sapiens]	9	4	3.50172	1.45625
NP_296373	FBXO21	F-box only protein 21 isoform 1 [Homo sapiens]	0	3	0	0.977312
NP_055817	FBXO21	F-box only protein 21 isoform 2 [Homo sapiens]	0	3	0	0.977312
NP_055991	FBXO28	F-box only protein 28 isoform a [Homo sapiens]	7	7	10.0917	10.0917
NP_036307	FBXO3	F-box only protein 3 isoform 1 [Homo sapiens]	5.5	0	0.061491	0
NP_208385	FBXO3	F-box only protein 3 isoform 2 [Homo sapiens]	5.5	0	0.209625	0
NP_115521	FBXO30	F-box only protein 30 [Homo sapiens]	0	3	0	1.44915
NP_036309	FBXO5	F-box only protein 5 isoform a [Homo sapiens]	5	0	3.07149	0
NP_001135994	FBXO5	F-box only protein 5 isoform b [Homo sapiens]	5	0	4.45865	0
NP_387448	FBXW11	F-box/WD repeat-containing protein 11 isoform B [Homo sapiens]	123	77	5.17522	3.45196
NP_387449	FBXW11	F-box/WD repeat-containing protein 11 isoform A [Homo sapiens]	0	77	0	5.36884
NP_036432	FBXW11	F-box/WD repeat-containing protein 11 isoform C [Homo sapiens]	0	77	0	3.51856
NP_004102	FEN1	flap endonuclease 1 [Homo sapiens]	10.5	4	6.45292	2.88335
NP_008976	FGFR1OP	FGFR1 oncogene partner isoform a [Homo sapiens]	0	2	0	-0.0326534
NP_919410	FGFR1OP	FGFR1 oncogene partner isoform b [Homo sapiens]	0	2	0	0.03297
NP_001036194	FGR	tyrosine-protein kinase Fgr [Homo sapiens]	0	4	0	7.31499
NP_001036212	FGR	tyrosine-protein kinase Fgr [Homo sapiens]	0	4	0	7.31499
NP_005239	FGR	tyrosine-protein kinase Fgr [Homo sapiens]	0	4	0	7.31499
NP_002004	FKBP3	peptidyl-prolyl cis-trans isomerase FKBP3 [Homo sapiens]	7.5	28.5	6.20338	9.81504
NP_036313	FKBP8	peptidyl-prolyl cis-trans isomerase FKBP8 [Homo sapiens]	2	0	0.28212	0
NP_001034974	FKRP	fukutin-related protein [Homo sapiens]	1	0	3.20485	0
NP_077277	FKRP	fukutin-related protein [Homo sapiens]	1	0	3.20485	0
NP_002009	FLII	protein flightless-1 homolog isoform 1 [Homo sapiens]	3	0	-0.379467	0
NP_001243193	FLII	protein flightless-1 homolog isoform 2 [Homo sapiens]	3	0	1.47522	0
NP_001243194	FLII	protein flightless-1 homolog isoform 3 [Homo sapiens]	3	0	0.473341	0
NP_001447	FLNA	filamin-A isoform 1 [Homo sapiens]	191.5	116.5	0.697512	-0.034315
NP_001104026	FLNA	filamin-A isoform 2 [Homo sapiens]	191.5	116.5	0.647973	-0.0826964
NP_001157789	FLNB	filamin-B isoform 1 [Homo sapiens]	37	16	0.722261	-0.266445
NP_001448	FLNB	filamin-B isoform 2 [Homo sapiens]	37	16	0.693087	-0.255877
NP_001157790	FLNB	filamin-B isoform 3 [Homo sapiens]	37	16	0.683062	-0.239829
NP_001157791	FLNB	filamin-B isoform 4 [Homo sapiens]	37	16	0.649202	-0.270804
NP_001449	FLNC	filamin-C isoform a [Homo sapiens]	31	15.5	1.45695	0.307548
NP_001120959	FLNC	filamin-C isoform b [Homo sapiens]	31	13	1.61769	0.195376
NP_002015	FMR1	fragile X mental retardation 1 protein isoform ISO1 [Homo sapiens]	0	40	0	9.77802
NP_001172011	FMR1	fragile X mental retardation 1 protein isoform ISO9 [Homo sapiens]	17	24.5	6.13018	7.57788
NP_001172005	FMR1	fragile X mental retardation 1 protein isoform ISO7 [Homo sapiens]	17	6	6.27347	2.52181
NP_001172010	FMR1	fragile X mental retardation protein 1 isoform ISO12 [Homo sapiens]	0	6	0	3.00034
NP_060264	FOCAD	focadhesin [Homo sapiens]	0	3	0	0.340194
NP_001444	FOXC1	forkhead box protein C1 [Homo sapiens]	2	0	0.530937	0
NP_001032242	FOXK1	forkhead box protein K1 [Homo sapiens]	14	20	-0.0249225	0.013123
NP_001161707	FREM3	FRAS1-related extracellular matrix protein 3 precursor [Homo sapiens]	0	5	0	3.41561
NP_004468	FRG1	protein FRG1 [Homo sapiens]	0	8	0	8.49314
NP_775922	FSIP2	fibrous sheath-interacting protein 2 [Homo sapiens]	0	15	0	10.3472
NP_060117	FTSJ3	pre-rRNA processing protein FTSJ3 [Homo sapiens]	6	8	1.51683	2.19561
NP_003925	FUBP3	far upstream element-binding protein 3 [Homo sapiens]	0	14	0	3.63218
NP_004951	FUS	RNA-binding protein FUS isoform 1 [Homo sapiens]	19	61	2.56845	7.33841
NP_001164105	FUS	RNA-binding protein FUS isoform 2 [Homo sapiens]	19	61	2.56845	7.33841
NP_001164408	FUS	RNA-binding protein FUS isoform 3 [Homo sapiens]	19	61	2.56845	7.33841
NP_005078	FXR1	fragile X mental retardation syndrome-related protein 1 isoform a [Homo sapiens]	18	13	6.27657	4.94284
NP_001013456	FXR1	fragile X mental retardation syndrome-related protein 1 isoform b [Homo sapiens]	18	13	6.20037	4.87243
NP_004851	FXR2	fragile X mental retardation syndrome-related protein 2 [Homo sapiens]	10	25.5	2.83828	6.40317
NP_938405	G3BP1	ras GTPase-activating protein-binding protein 1 [Homo sapiens]	62	250	5.61486	9.79482
NP_005745	G3BP1	ras GTPase-activating protein-binding protein 1 [Homo sapiens]	62	249.5	5.61486	9.79257
NP_036429	G3BP2	ras GTPase-activating protein-binding protein 2 isoform a [Homo sapiens]	23.5	89.5	3.13462	8.38479
NP_987101	G3BP2	ras GTPase-activating protein-binding protein 2 isoform a [Homo sapiens]	23.5	89	2.9959	8.22381
NP_987100	G3BP2	ras GTPase-activating protein-binding protein 2 isoform b [Homo sapiens]	23.5	0	3.33483	0
NP_443082	GADD45GIP1	growth arrest and DNA damage-inducible proteins-interacting protein 1 [Homo sapiens]	0	9	0	0.226305
NP_002037	GAPDH	glyceraldehyde-3-phosphate dehydrogenase isoform 1 [Homo sapiens]	11.5	6	-0.0860531	-0.609655
NP_001243728	GAPDH	glyceraldehyde-3-phosphate dehydrogenase isoform 2 [Homo sapiens]	11.5	6	2.26033	1.00441
NP_061856	GAR1	H/ACA ribonucleoprotein complex subunit 1 [Homo sapiens]	0	4	0	0.500197
NP_127460	GAR1	H/ACA ribonucleoprotein complex subunit 1 [Homo sapiens]	0	4	0	0.500836
NP_000810	GART	trifunctional purine biosynthetic protein adenosine-3 isoform 1 [Homo sapiens]	4	0	-0.787036	0
NP_001129477	GART	trifunctional purine biosynthetic protein adenosine-3 isoform 1 [Homo sapiens]	4	0	-0.786869	0
NP_001129478	GART	trifunctional purine biosynthetic protein adenosine-3 isoform 1 [Homo sapiens]	4	0	-0.787036	0
NP_777602	GAS2L3	GAS2-like protein 3 [Homo sapiens]	0	7	0	10.3927
NP_066990	GATAD1	GATA zinc finger domain-containing protein 1 [Homo sapiens]	0	3	0	4.35062
NP_060130	GATAD2A	transcriptional repressor p66-alpha [Homo sapiens]	5.5	0	0.320021	0
NP_065750	GATAD2B	transcriptional repressor p66-beta [Homo sapiens]	8	13	0.537689	1.46856
NP_002045	GCG	glucagon preproprotein [Homo sapiens]	0	3	0	10.3927
NP_006827	GCN1	translational activator GCN1 [Homo sapiens]	17	17	-0.140632	-0.140632
NP_003607	GEMIN2	gem-associated protein 2 isoform alpha [Homo sapiens]	0	1	0	-0.408724
NP_001009182	GEMIN2	gem-associated protein 2 isoform beta [Homo sapiens]	0	1	0	-0.246432
NP_001009183	GEMIN2	gem-associated protein 2 isoform gamma [Homo sapiens]	0	1	0	-0.0945704
NP_056536	GEMIN4	gem-associated protein 4 [Homo sapiens]	11.5	10	-0.287099	-0.345923
NP_056280	GEMIN5	gem-associated protein 5 isoform 1 [Homo sapiens]	12.5	16	0.137416	0.372999
NP_001239085	GEMIN5	gem-associated protein 5 isoform 2 [Homo sapiens]	12.5	16	2.31662	2.99954
NP_001096616	GIGYF2	PERQ amino acid-rich with GYF domain-containing protein 2 isoform b [Homo sapiens]	5.5	27	-0.0993126	2.18449
NP_056390	GIGYF2	PERQ amino acid-rich with GYF domain-containing protein 2 isoform b [Homo sapiens]	5.5	27	-0.10468	2.1876
NP_001096618	GIGYF2	PERQ amino acid-rich with GYF domain-containing protein 2 isoform c [Homo sapiens]	5.5	27	-0.108944	2.01869
NP_001078923	GIT1	ARF GTPase-activating protein GIT1 isoform 1 [Homo sapiens]	0	7	0	5.72861
NP_054749	GIT1	ARF GTPase-activating protein GIT1 isoform 2 [Homo sapiens]	0	7	0	6.25231
NP_056369	GLCE	D-glucuronyl C5-epimerase [Homo sapiens]	0	4	0	7.10478
NP_001003722	GLE1	nucleoporin GLE1 isoform 1 [Homo sapiens]	0	2	0	2.41002
NP_001028216	GLUL	glutamine synthetase [Homo sapiens]	0	3	0	0.487801
NP_001028228	GLUL	glutamine synthetase [Homo sapiens]	0	3	0	0.492355
NP_002056	GLUL	glutamine synthetase [Homo sapiens]	0	2	0	0.159182
NP_115958	GLYR1	putative oxidoreductase GLYR1 [Homo sapiens]	51	23	4.58579	1.83461
NP_001238918	GMNN	geminin [Homo sapiens]	3	3	0.0736165	0.0736165
NP_001238919	GMNN	geminin [Homo sapiens]	3	3	0.0736165	0.0736165
NP_001238920	GMNN	geminin [Homo sapiens]	3	3	0.0736165	0.0736165
NP_056979	GMNN	geminin [Homo sapiens]	3	3	0.0394594	0.0394594
NP_037417	GNL2	nucleolar GTP-binding protein 2 [Homo sapiens]	0	18.5	0	3.53344
NP_055181	GNL3	guanine nucleotide-binding protein-like 3 isoform 1 [Homo sapiens]	14	47.5	1.04584	5.31788
NP_996561	GNL3	guanine nucleotide-binding protein-like 3 isoform 2 [Homo sapiens]	14	47.5	1.2078	5.67872
NP_996562	GNL3	guanine nucleotide-binding protein-like 3 isoform 2 [Homo sapiens]	8.5	47.5	0.302359	5.67872
NP_001171748	GNL3L	guanine nucleotide-binding protein-like 3-like protein [Homo sapiens]	3	25	0	5.14474
NP_061940	GNL3L	guanine nucleotide-binding protein-like 3-like protein [Homo sapiens]	3	25	0	5.14474
NP_005886	GOLGA3	Golgin subfamily A member 3 isoform 1 [Homo sapiens]	3	0	-0.514483	0
NP_001269787	GON4L	GON-4-like protein isoform a [Homo sapiens]	0	5	0	10.3927
NP_001269790	GON4L	GON-4-like protein isoform b [Homo sapiens]	0	5	0	10.3927
NP_115668	GON4L	GON-4-like protein isoform b [Homo sapiens]	0	5	0	5.18343
NP_001269785	GON4L	GON-4-like protein isoform c [Homo sapiens]	0	5	0	10.3927
NP_001269789	GON4L	GON-4-like protein isoform c [Homo sapiens]	0	5	0	10.3927
NP_065132	GOPC	Golgi-associated PDZ and coiled-coil motif-containing protein isoform a [Homo sapiens]	4	0	1.72428	0
NP_001017408	GOPC	Golgi-associated PDZ and coiled-coil motif-containing protein isoform b [Homo sapiens]	4	0	2.00636	0
NP_002071	GOT2	aspartate aminotransferase, mitochondrial isoform 1 precursor [Homo sapiens]	3.5	0	0.620865	0
NP_001273149	GOT2	aspartate aminotransferase, mitochondrial isoform 2 precursor [Homo sapiens]	3	0	5.27978	0
NP_001231878	GPAM	glycerol-3-phosphate acyltransferase 1, mitochondrial precursor [Homo sapiens]	3	4	5.12436	6.29383
NP_065969	GPAM	glycerol-3-phosphate acyltransferase 1, mitochondrial precursor [Homo sapiens]	3	4	1.05468	1.48907
NP_056405	GPATCH4	G patch domain-containing protein 4 isoform 1 [Homo sapiens]	0	14	0	7.78724
NP_872620	GPATCH4	G patch domain-containing protein 4 isoform 2 [Homo sapiens]	0	14	0	7.49144
NP_001002909	GPATCH8	G patch domain-containing protein 8 [Homo sapiens]	0	5	0	0.750545
NP_001171651	GPI	glucose-6-phosphate isomerase isoform 1 [Homo sapiens]	5	4	0.73547	0.489994
NP_000166	GPI	glucose-6-phosphate isomerase isoform 2 [Homo sapiens]	5	0	0.719333	0
NP_056513	GPKOW	G patch domain and KOW motifs-containing protein [Homo sapiens]	0	9	0	2.10254
NP_001034937	GPX4	phospholipid hydroperoxide glutathione peroxidase, mitochondrial isoform C precursor [Homo sapiens]	5	0	3.12702	0
NP_079472	GRPEL1	grpE protein homolog 1, mitochondrial precursor [Homo sapiens]	0	3	0	0.344698
NP_113673	GRWD1	glutamate-rich WD repeat-containing protein 1 [Homo sapiens]	11.5	33.5	1.65443	5.56541
NP_001121138	GSN	gelsolin isoform c [Homo sapiens]	0	3	0	-0.0862619
NP_001121139	GSN	gelsolin isoform c [Homo sapiens]	0	3	0	-0.0862619
NP_001244959	GSN	gelsolin isoform e [Homo sapiens]	12	0	5.06397	0
NP_001182031	GSR	glutathione reductase, mitochondrial isoform 2 precursor [Homo sapiens]	3	3	2.66502	2.66502
NP_001182032	GSR	glutathione reductase, mitochondrial isoform 3 precursor [Homo sapiens]	3	3	10.3927	10.3927
NP_001182033	GSR	glutathione reductase, mitochondrial isoform 4 precursor [Homo sapiens]	3	3	10.3927	10.3927
NP_000628	GSR	glutathione reductase, mitochondrial precursor [Homo sapiens]	3	3	0.196511	0.196511
NP_004823	GSTO1	glutathione S-transferase omega-1 isoform 1 [Homo sapiens]	2	0	0.950211	0
NP_001177932	GSTO1	glutathione S-transferase omega-1 isoform 3 [Homo sapiens]	2	0	1.81029	0
NP_000843	GSTP1	glutathione S-transferase P [Homo sapiens]	1	0	-0.54147	0
NP_001505	GTF2B	transcription initiation factor IIB [Homo sapiens]	11	7	1.37693	0.653426
NP_002086	GTF2E2	transcription initiation factor IIE subunit beta [Homo sapiens]	0	10	0	9.28705
NP_002087	GTF2F1	general transcription factor IIF subunit 1 [Homo sapiens]	0	9	0	4.83981
NP_001135779	GTF2H1	general transcription factor IIH subunit 1 [Homo sapiens]	0	7	0	6.21373
NP_005307	GTF2H1	general transcription factor IIH subunit 1 [Homo sapiens]	0	7	0	6.21373
NP_001258797	GTF2H3	general transcription factor IIH subunit 3 isoform d [Homo sapiens]	0	3	0	10.3927
NP_001508	GTF2H4	general transcription factor IIH subunit 4 [Homo sapiens]	0	5	0	3.40434
NP_127492	GTF2I	general transcription factor II-I isoform 1 [Homo sapiens]	13	17	0.42545	0.790652
NP_127493	GTF2I	general transcription factor II-I isoform 2 [Homo sapiens]	13	17	0.39595	0.756657
NP_127494	GTF2I	general transcription factor II-I isoform 3 [Homo sapiens]	13	17	0.383203	0.744868
NP_001509	GTF2I	general transcription factor II-I isoform 4 [Homo sapiens]	13	17	0.399594	0.765507
NP_001157108	GTF2I	general transcription factor II-I isoform 5 [Homo sapiens]	13	17	0.363126	0.722732
NP_001511	GTF3C1	general transcription factor 3C polypeptide 1 [Homo sapiens]	18	27.5	1.06632	2.06937
NP_001273171	GTF3C1	general transcription factor 3C polypeptide 1 isoform 2 [Homo sapiens]	18	27.5	2.99142	4.45544
NP_001030598	GTF3C2	general transcription factor 3C polypeptide 2 [Homo sapiens]	2	20	-0.0228082	5.338
NP_001512	GTF3C2	general transcription factor 3C polypeptide 2 [Homo sapiens]	2	20	-0.0372017	5.17146
NP_036218	GTF3C3	general transcription factor 3C polypeptide 3 isoform 1 [Homo sapiens]	0	6.5	0	1.24056
NP_036336	GTF3C4	general transcription factor 3C polypeptide 4 [Homo sapiens]	12	28	2.00532	5.04081
NP_036219	GTF3C5	general transcription factor 3C polypeptide 5 isoform 2 [Homo sapiens]	5	19	0.43791	3.31047
NP_001273638	GTF3C5	general transcription factor 3C polypeptide 5 isoform 3 [Homo sapiens]	5	0	5.32077	0
NP_612417	GTF3C6	general transcription factor 3C polypeptide 6 [Homo sapiens]	0	6	0	9.75167
NP_004277	GTPBP1	GTP-binding protein 1 [Homo sapiens]	11.5	24.5	2.44592	5.35179
NP_149098	GTPBP10	GTP-binding protein 10 isoform 2 [Homo sapiens]	5	9	0.840045	1.85357
NP_036473	GTPBP4	nucleolar GTP-binding protein 1 [Homo sapiens]	8	30.5	0.700486	4.47677
NP_057510	GTSE1	G2 and S phase-expressed protein 1 [Homo sapiens]	12	0	3.49167	0
NP_068746	GUF1	translation factor GUF1, mitochondrial [Homo sapiens]	0	4	0	2.4507
NP_005309	H1F0	histone H1.0 [Homo sapiens]	4	2	5.49296	3.03632
NP_006017	H1FX	histone H1x [Homo sapiens]	18.5	15	5.19171	4.31102
NP_808760	H2AFJ	histone H2A.J [Homo sapiens]	0	321	0	6.72424
NP_036544	H2AFV	histone H2A.V isoform 1 [Homo sapiens]	242	94.5	9.44805	6.66101
NP_619541	H2AFV	histone H2A.V isoform 2 [Homo sapiens]	200.5	78	9.13847	5.99424
NP_002096	H2AFX	histone H2A.x [Homo sapiens]	347.5	0	8.82992	0
NP_613075	H2AFY	core histone macro-H2A.1 isoform 1 [Homo sapiens]	80	35.5	8.92492	6.13955
NP_001035248	H2AFY	core histone macro-H2A.1 isoform 2 [Homo sapiens]	80	35.5	8.92575	6.14156
NP_613258	H2AFY	core histone macro-H2A.1 isoform 3 [Homo sapiens]	80	35.5	8.92492	6.13955
NP_004884	H2AFY	core histone macro-H2A.1 isoform 2 [Homo sapiens]	80	35	8.92492	6.08121
NP_061119	H2AFY2	core histone macro-H2A.2 [Homo sapiens]	95	41	10.0582	8.89044
NP_002097	H2AFZ	histone H2A.Z [Homo sapiens]	242	94.5	9.43249	6.62378
NP_002098	H3F3A	histone H3.3 [Homo sapiens]	121	76	9.24218	8.02014
NP_005315	H3F3B	histone H3.3 [Homo sapiens]	122	75	9.25817	7.97619
NP_001013721	H3F3C	histone H3.3C [Homo sapiens]	78	20	10.3927	10.3927
NP_057479	HACD3	very-long-chain (3R)-3-hydroxyacyl-[acyl-carrier protein] dehydratase 3 [Homo sapiens]	0	5	0	0.577986
NP_000173	HADHA	trifunctional enzyme subunit alpha, mitochondrial precursor [Homo sapiens]	17	18	-0.0633555	-0.0330454
NP_000174	HADHB	trifunctional enzyme subunit beta, mitochondrial precursor [Homo sapiens]	9.5	9	0.133669	0.10165
NP_001268442	HADHB	trifunctional enzyme subunit beta, mitochondrial isoform 3 [Homo sapiens]	6	9	2.27448	3.41367
NP_001244970	HARS	histidine--tRNA ligase, cytoplasmic isoform 3 [Homo sapiens]	0	3	0	3.9017
NP_001276021	HARS	histidine--tRNA ligase, cytoplasmic isoform 5 [Homo sapiens]	0	3	0	4.57933
NP_001276023	HARS	histidine--tRNA ligase, cytoplasmic isoform 7 [Homo sapiens]	0	3	0	4.57933
NP_002100	HARS	histidyl-tRNA synthetase, cytoplasmic [Homo sapiens]	0	3	0	3.06816
NP_003633	HAT1	histone acetyltransferase type B catalytic subunit [Homo sapiens]	0	4	0	0.77867
NP_006611	HBS1L	HBS1-like protein isoform 1 [Homo sapiens]	10	0	2.5059	0
NP_001138630	HBS1L	HBS1-like protein isoform 2 [Homo sapiens]	10	0	2.23387	0
NP_005325	HCFC1	host cell factor 1 [Homo sapiens]	0	8	0	-0.423125
NP_004955	HDAC1	histone deacetylase 1 [Homo sapiens]	21	7.5	0.633908	-0.288861
NP_001518	HDAC2	histone deacetylase 2 [Homo sapiens]	16	13	0.291445	0.0627424
NP_001119522	HDGF	hepatoma-derived growth factor isoform b [Homo sapiens]	6	6	5.22606	5.22606
NP_004485	HDGF	hepatoma-derived growth factor isoform a [Homo sapiens]	9	0	7.01248	0
NP_001119523	HDGF	hepatoma-derived growth factor isoform c [Homo sapiens]	4	0	4.03424	0
NP_001001520	HDGFL2	hepatoma-derived growth factor-related protein 2 isoform 1 [Homo sapiens]	7.5	0	3.8436	0
NP_116020	HDGFL2	hepatoma-derived growth factor-related protein 2 isoform 2 [Homo sapiens]	7.5	0	2.75967	0
NP_057157	HDGFL3	hepatoma-derived growth factor-related protein 3 [Homo sapiens]	12.5	0	9.26752	0
NP_005327	HDLBP	vigilin [Homo sapiens]	7	11	0.264808	0.795193
NP_976221	HDLBP	vigilin [Homo sapiens]	7	11	0.273533	0.811378
NP_001230829	HDLBP	vigilin isoform b [Homo sapiens]	7	11	3.22521	4.83663
NP_001170950	HDX	highly divergent homeobox isoform 1 [Homo sapiens]	16	10.5	-0.452598	-0.659566
NP_653258	HDX	highly divergent homeobox isoform 1 [Homo sapiens]	16	10.5	-0.450598	-0.657163
NP_001170949	HDX	highly divergent homeobox isoform 2 [Homo sapiens]	16	10.5	-0.295561	-0.515701
NP_060542	HEATR1	HEAT repeat-containing protein 1 [Homo sapiens]	0	14	0	0.543919
NP_001276001	HELLS	lymphoid-specific helicase isoform 7 [Homo sapiens]	96	18	10.3787	10.0118
NP_060533	HELLS	lymphoid-specific helicase [Homo sapiens]	39	18	7.42944	4.33184
NP_001275996	HELLS	lymphoid-specific helicase isoform 2 [Homo sapiens]	39	18	10.3082	10.0118
NP_001275997	HELLS	lymphoid-specific helicase isoform 3 [Homo sapiens]	39	18	10.3082	10.0118
NP_001275998	HELLS	lymphoid-specific helicase isoform 4 [Homo sapiens]	39	18	10.3082	10.0118
NP_001275999	HELLS	lymphoid-specific helicase isoform 5 [Homo sapiens]	0	18	0	10.0118
NP_001276004	HELLS	lymphoid-specific helicase isoform 10 [Homo sapiens]	0	15	0	9.85644
NP_001276003	HELLS	lymphoid-specific helicase isoform 9 [Homo sapiens]	0	15	0	9.85644
NP_001276000	HELLS	lymphoid-specific helicase isoform 6 [Homo sapiens]	0	8	0	8.79885
NP_001276002	HELLS	lymphoid-specific helicase isoform 8 [Homo sapiens]	0	8	0	8.79885
NP_055692	HELZ	probable helicase with zinc finger domain [Homo sapiens]	3	12	0.28936	2.33919
NP_057407	HERC5	E3 ISG15--protein ligase HERC5 [Homo sapiens]	0	16	0	6.37545
NP_006451	HEXIM1	protein HEXIM1 [Homo sapiens]	3	4	-0.0109319	0.132047
NP_005316	HIST1H1A	histone H1.1 [Homo sapiens]	0	48	0	10.0537
NP_005313	HIST1H1B	histone H1.5 [Homo sapiens]	24	7	10.0852	7.87002
NP_005310	HIST1H1C	histone H1.2 [Homo sapiens]	174	124	7.91153	6.571
NP_005311	HIST1H1D	histone H1.3 [Homo sapiens]	158	0	7.78358	0
NP_005312	HIST1H1E	histone H1.4 [Homo sapiens]	175	100	8.14483	5.92806
NP_005314	HIST1H1T	histone H1t [Homo sapiens]	56	31.5	9.65959	8.45747
NP_734466	HIST1H2AA	histone H2A type 1-A [Homo sapiens]	347.5	0	10.1781	0
NP_003504	HIST1H2AB	histone H2A type 1-B/E [Homo sapiens]	574.5	309.5	8.71502	6.59251
NP_003503	HIST1H2AC	histone H2A type 1-C [Homo sapiens]	573.5	309.5	8.71042	6.59295
NP_066409	HIST1H2AD	histone H2A type 1-D [Homo sapiens]	0	321.5	0	6.73148
NP_066390	HIST1H2AE	histone H2A type 1-B/E [Homo sapiens]	574	310	8.71274	6.59901
NP_066408	HIST1H2AG	histone H2A type 1 [Homo sapiens]	0	321.5	0	6.72953
NP_542163	HIST1H2AH	histone H2A type 1-H [Homo sapiens]	0	321.5	0	6.72953
NP_003500	HIST1H2AI	histone H2A type 1 [Homo sapiens]	0	321.5	0	6.72953
NP_066544	HIST1H2AJ	histone cluster 1, H2aj [Homo sapiens]	0	321.5	0	6.73076
NP_003501	HIST1H2AK	histone H2A type 1 [Homo sapiens]	0	321.5	0	6.73981
NP_003502	HIST1H2AL	histone H2A type 1 [Homo sapiens]	0	321.5	0	6.72953
NP_003505	HIST1H2AM	histone H2A type 1 [Homo sapiens]	0	321.5	0	6.72953
NP_066406	HIST1H2BB	histone H2B type 1-B [Homo sapiens]	1139	662.5	10.3363	10.2274
NP_003517	HIST1H2BC	histone H2B type 1-C/E/F/G/I [Homo sapiens]	824	354	10.2622	9.72627
NP_066407	HIST1H2BD	histone H2B type 1-D [Homo sapiens]	823	354	10.2658	9.7448
NP_619790	HIST1H2BD	histone H2B type 1-D [Homo sapiens]	823	354	10.2658	9.74446
NP_003514	HIST1H2BE	histone H2B type 1-C/E/F/G/I [Homo sapiens]	823	354	10.2615	9.72412
NP_003513	HIST1H2BF	histone H2B type 1-C/E/F/G/I [Homo sapiens]	823	354	10.2614	9.72377
NP_003509	HIST1H2BG	histone H2B type 1-C/E/F/G/I [Homo sapiens]	823	354	10.2614	9.72377
NP_003515	HIST1H2BH	histone H2B type 1-H [Homo sapiens]	822	354	10.0303	8.75899
NP_003516	HIST1H2BI	histone H2B type 1-C/E/F/G/I [Homo sapiens]	822	354	10.2654	9.74442
NP_066402	HIST1H2BJ	histone H2B type 1-J [Homo sapiens]	1138	398	10.3375	9.9579
NP_542160	HIST1H2BK	histone H2B type 1-K [Homo sapiens]	822	354	10.2655	9.74545
NP_003510	HIST1H2BL	histone H2B type 1-L [Homo sapiens]	822	0	10.3456	0
NP_003512	HIST1H2BM	histone H2B type 1-M [Homo sapiens]	822	354	10.2647	9.74059
NP_003511	HIST1H2BN	histone H2B type 1-N [Homo sapiens]	822	641.5	10.2655	10.1854
NP_003518	HIST1H2BO	histone H2B type 1-O [Homo sapiens]	1138	398	10.2069	9.08631
NP_003520	HIST1H3A	histone H3.1 [Homo sapiens]	124	103.5	8.99407	8.53377
NP_003528	HIST1H3B	histone H3.1 [Homo sapiens]	124.5	103.5	9.00323	8.53377
NP_003522	HIST1H3C	histone H3.1 [Homo sapiens]	124.5	103.5	9.00323	8.53377
NP_003521	HIST1H3D	histone cluster 1, H3d [Homo sapiens]	124.5	103.5	9.00323	8.53377
NP_003523	HIST1H3E	histone H3.1 [Homo sapiens]	124.5	103	9.00323	8.5201
NP_066298	HIST1H3F	histone H3.1 [Homo sapiens]	124.5	103.5	9.00323	8.53377
NP_003525	HIST1H3G	histone H3.1 [Homo sapiens]	124.5	103.5	9.00323	8.53377
NP_003527	HIST1H3H	histone H3.1 [Homo sapiens]	124.5	103	9.00323	8.5201
NP_003524	HIST1H3I	histone H3.1 [Homo sapiens]	124.5	103	9.00323	8.5201
NP_003526	HIST1H3J	histone H3.1 [Homo sapiens]	124.5	103	9.00323	8.5201
NP_003529	HIST1H4A	histone H4 [Homo sapiens]	926	742.5	9.58371	9.20096
NP_003535	HIST1H4B	histone H4 [Homo sapiens]	925.5	742.5	9.58313	9.20125
NP_003533	HIST1H4C	histone H4 [Homo sapiens]	925.5	742.5	9.58313	9.20125
NP_003530	HIST1H4D	histone H4 [Homo sapiens]	926.5	742.5	9.582	9.19749
NP_003536	HIST1H4E	histone H4 [Homo sapiens]	926.5	742.5	9.582	9.19749
NP_003531	HIST1H4F	histone H4 [Homo sapiens]	926.5	742.5	9.582	9.19749
NP_003534	HIST1H4H	histone H4 [Homo sapiens]	926.5	743	9.5847	9.20261
NP_003486	HIST1H4I	histone H4 [Homo sapiens]	926.5	743	9.582	9.19886
NP_068803	HIST1H4J	histone H4 [Homo sapiens]	926	743	9.58451	9.2034
NP_003532	HIST1H4K	histone H4 [Homo sapiens]	926	743	9.58451	9.2034
NP_003537	HIST1H4L	histone H4 [Homo sapiens]	926	743	9.58451	9.2034
NP_003507	HIST2H2AA3	histone H2A type 2-A [Homo sapiens]	602	321.5	8.85114	6.7249
NP_001035807	HIST2H2AA4	histone H2A type 2-A [Homo sapiens]	603	321.5	8.84895	6.71464
NP_778235	HIST2H2AB	histone H2A type 2-B [Homo sapiens]	111.5	80	7.27545	5.92298
NP_003508	HIST2H2AC	histone H2A type 2-C [Homo sapiens]	602.5	321.5	8.84605	6.71354
NP_003519	HIST2H2BE	histone H2B type 2-E [Homo sapiens]	1138.5	398	10.3362	9.94782
NP_001019770	HIST2H2BF	histone H2B type 2-F isoform a [Homo sapiens]	823	355	10.0283	8.75602
NP_001154806	HIST2H2BF	histone H2B type 2-F isoform b [Homo sapiens]	823	353	10.2628	9.72674
NP_001005464	HIST2H3A	histone H3.2 [Homo sapiens]	118.5	103	9.09801	8.7678
NP_066403	HIST2H3C	histone H3.2 [Homo sapiens]	118.5	103	9.09801	8.7678
NP_001116847	HIST2H3D	histone H3.2 [Homo sapiens]	118.5	102	9.09801	8.74266
NP_003539	HIST2H4A	histone H4 [Homo sapiens]	925	743	9.58544	9.20684
NP_001029249	HIST2H4B	histone H4 [Homo sapiens]	926.5	743.5	9.58509	9.20448
NP_254280	HIST3H2A	histone H2A type 3 [Homo sapiens]	575	309.5	8.71726	6.59295
NP_778225	HIST3H2BB	histone H2B type 3-B [Homo sapiens]	1137	394	10.3818	10.3013
NP_003484	HIST3H3	histone H3.1t [Homo sapiens]	121	131	10.3572	10.3624
NP_778224	HIST4H4	histone H4 [Homo sapiens]	926	742.5	9.58371	9.20093
NP_060880	HJURP	Holliday junction recognition protein [Homo sapiens]	0	13	0	3.84846
NP_001269891	HJURP	Holliday junction recognition protein isoform b [Homo sapiens]	0	13	0	7.94816
NP_001269892	HJURP	Holliday junction recognition protein isoform c [Homo sapiens]	0	13	0	6.06395
NP_003062	HLTF	helicase-like transcription factor [Homo sapiens]	0	2	0	0.0943417
NP_620636	HLTF	helicase-like transcription factor [Homo sapiens]	0	2	0	0.0966672
NP_001006109	HMCES	embryonic stem cell-specific 5-hydroxymethylcytosine-binding protein [Homo sapiens]	0	4	0	1.41686
NP_064572	HMCES	embryonic stem cell-specific 5-hydroxymethylcytosine-binding protein [Homo sapiens]	0	4	0	1.41686
NP_060670	HMG20A	high mobility group protein 20A [Homo sapiens]	2.5	0	1.38058	0
NP_665906	HMGA1	high mobility group protein HMG-I/HMG-Y isoform a [Homo sapiens]	11	4	10.0294	8.30462
NP_665908	HMGA1	high mobility group protein HMG-I/HMG-Y isoform a [Homo sapiens]	11	4	10.0294	8.30462
NP_002122	HMGA1	high mobility group protein HMG-I/HMG-Y isoform b [Homo sapiens]	4.5	4	10.3927	10.3927
NP_665909	HMGA1	high mobility group protein HMG-I/HMG-Y isoform b [Homo sapiens]	4.5	4	10.3927	10.3927
NP_665910	HMGA1	high mobility group protein HMG-I/HMG-Y isoform b [Homo sapiens]	4.5	4	10.3927	10.3927
NP_665912	HMGA1	high mobility group protein HMG-I/HMG-Y isoform b [Homo sapiens]	4.5	4	10.3927	10.3927
NP_003474	HMGA2	high mobility group protein HMGI-C isoform a [Homo sapiens]	4	0	10.3927	0
NP_002119	HMGB1	high mobility group protein B1 [Homo sapiens]	14	5.5	0.506481	0.0211539
NP_001124160	HMGB2	high mobility group protein B2 [Homo sapiens]	14	9	1.48153	0.871567
NP_001124161	HMGB2	high mobility group protein B2 [Homo sapiens]	14	9	1.48153	0.871567
NP_002120	HMGB2	high mobility group protein B2 [Homo sapiens]	14	9	1.48153	0.871567
NP_005333	HMGB3	high mobility group protein B3 [Homo sapiens]	8.5	0	6.75023	0
NP_110390	HMGN5	high mobility group nucleosome-binding domain-containing protein 5 [Homo sapiens]	4	0	4.16772	0
NP_001003681	HMGXB4	HMG domain-containing protein 4 [Homo sapiens]	0	6	0	4.79018
NP_001136028	HMMR	hyaluronan mediated motility receptor isoform a [Homo sapiens]	0	4	0	3.51139
NP_036616	HMMR	hyaluronan mediated motility receptor isoform b [Homo sapiens]	0	4	0	3.51139
NP_036617	HMMR	hyaluronan mediated motility receptor isoform c [Homo sapiens]	0	4	0	3.51139
NP_001136029	HMMR	hyaluronan mediated motility receptor isoform d [Homo sapiens]	0	4	0	4.99927
NP_002124	HMOX1	heme oxygenase 1 [Homo sapiens]	15	17	5.90205	6.41447
NP_006796	HNRNPA0	heterogeneous nuclear ribonucleoprotein A0 [Homo sapiens]	11	16	1.21214	2.20995
NP_002127	HNRNPA1	heterogeneous nuclear ribonucleoprotein A1 isoform a [Homo sapiens]	47.5	48	0.99808	1.02232
NP_112420	HNRNPA1	heterogeneous nuclear ribonucleoprotein A1 isoform b [Homo sapiens]	47.5	48	1.21444	1.23999
NP_001011724	HNRNPA1L2	heterogeneous nuclear ribonucleoprotein A1-like 2 [Homo sapiens]	0	36	0	3.28973
NP_001011725	HNRNPA1L2	heterogeneous nuclear ribonucleoprotein A1-like 2 [Homo sapiens]	0	36	0	3.28973
NP_112533	HNRNPA2B1	heterogeneous nuclear ribonucleoproteins A2/B1 isoform B1 [Homo sapiens]	46	46	0.611803	0.611803
NP_002128	HNRNPA2B1	heterogeneous nuclear ribonucleoproteins A2/B1 isoform A2 [Homo sapiens]	44	0	1.19056	0
NP_919223	HNRNPA3	heterogeneous nuclear ribonucleoprotein A3 [Homo sapiens]	19	19	1.64387	1.64387
NP_004490	HNRNPAB	heterogeneous nuclear ribonucleoprotein A/B isoform b [Homo sapiens]	14	16	0.250541	0.449706
NP_112556	HNRNPAB	heterogeneous nuclear ribonucleoprotein A/B isoform a [Homo sapiens]	7	7	-0.00955083	-0.00955083
NP_001070910	HNRNPC	heterogeneous nuclear ribonucleoproteins C1/C2 isoform a [Homo sapiens]	39	33	3.30268	2.71265
NP_112604	HNRNPC	heterogeneous nuclear ribonucleoproteins C1/C2 isoform a [Homo sapiens]	39	33	3.32238	2.73042
NP_001070911	HNRNPC	heterogeneous nuclear ribonucleoproteins C1/C2 isoform b [Homo sapiens]	59.5	32	5.04617	2.5915
NP_004491	HNRNPC	heterogeneous nuclear ribonucleoproteins C1/C2 isoform b [Homo sapiens]	59.5	32	5.04263	2.58902
NP_001130033	HNRNPCL2	heterogeneous nuclear ribonucleoprotein C-like [Homo sapiens]	0	15.5	0	2.9227
NP_001139653	HNRNPCL3	heterogeneous nuclear ribonucleoprotein C-like [Homo sapiens]	29	21	5.01791	3.73251
NP_112738	HNRNPD	heterogeneous nuclear ribonucleoprotein D0 isoform a [Homo sapiens]	37	34	2.04595	1.79569
NP_112737	HNRNPD	heterogeneous nuclear ribonucleoprotein D0 isoform b [Homo sapiens]	37	34	1.79477	1.55836
NP_002129	HNRNPD	heterogeneous nuclear ribonucleoprotein D0 isoform c [Homo sapiens]	37	34	2.05844	1.80513
NP_001003810	HNRNPD	heterogeneous nuclear ribonucleoprotein D0 isoform d [Homo sapiens]	37	34	1.77526	1.53825
NP_112740	HNRNPDL	heterogeneous nuclear ribonucleoprotein D-like [Homo sapiens]	31.5	21	2.93169	1.65504
NP_001193929	HNRNPDL	heterogeneous nuclear ribonucleoprotein D-like isoform b [Homo sapiens]	31.5	21	7.0671	5.38762
NP_001091674	HNRNPF	heterogeneous nuclear ribonucleoprotein F [Homo sapiens]	26	50	0.527289	1.78963
NP_001091675	HNRNPF	heterogeneous nuclear ribonucleoprotein F [Homo sapiens]	26	50	0.526893	1.78947
NP_001091676	HNRNPF	heterogeneous nuclear ribonucleoprotein F [Homo sapiens]	26	50	0.524314	1.78613
NP_001091677	HNRNPF	heterogeneous nuclear ribonucleoprotein F [Homo sapiens]	26	50	0.52528	1.7876
NP_001091678	HNRNPF	heterogeneous nuclear ribonucleoprotein F [Homo sapiens]	26	50	0.532574	1.79047
NP_004957	HNRNPF	heterogeneous nuclear ribonucleoprotein F [Homo sapiens]	26	50	0.523543	1.7853
NP_001244222	HNRNPH1	heterogeneous nuclear ribonucleoprotein H [Homo sapiens]	44.5	57	2.80187	3.6036
NP_005511	HNRNPH1	heterogeneous nuclear ribonucleoprotein H [Homo sapiens]	44.5	57	0.544523	0.981213
NP_001027565	HNRNPH2	heterogeneous nuclear ribonucleoprotein H2 [Homo sapiens]	23	32	0.5626	1.09876
NP_062543	HNRNPH2	heterogeneous nuclear ribonucleoprotein H2 [Homo sapiens]	23	32	0.5626	1.09876
NP_036339	HNRNPH3	heterogeneous nuclear ribonucleoprotein H3 isoform a [Homo sapiens]	8.5	12.5	1.759	2.82101
NP_067676	HNRNPH3	heterogeneous nuclear ribonucleoprotein H3 isoform b [Homo sapiens]	8.5	12.5	1.86858	2.96989
NP_002131	HNRNPK	heterogeneous nuclear ribonucleoprotein K isoform a [Homo sapiens]	42	0	0.387374	0
NP_112553	HNRNPK	heterogeneous nuclear ribonucleoprotein K isoform a [Homo sapiens]	42	0	0.387197	0
NP_112552	HNRNPK	heterogeneous nuclear ribonucleoprotein K isoform b [Homo sapiens]	42	0	0.380566	0
NP_001524	HNRNPL	heterogeneous nuclear ribonucleoprotein L isoform a [Homo sapiens]	49.5	51	1.31179	1.38628
NP_001005335	HNRNPL	heterogeneous nuclear ribonucleoprotein L isoform b [Homo sapiens]	68	26	4.11233	1.28183
NP_612403	HNRNPLL	heterogeneous nuclear ribonucleoprotein L-like isoform 1 [Homo sapiens]	1	5	0.152405	2.14969
NP_001136122	HNRNPLL	heterogeneous nuclear ribonucleoprotein L-like isoform 2 [Homo sapiens]	1	5	0.152405	2.14969
NP_112480	HNRNPM	heterogeneous nuclear ribonucleoprotein M isoform b [Homo sapiens]	92	141.5	1.90015	3.38851
NP_005959	HNRNPM	heterogeneous nuclear ribonucleoprotein M isoform a [Homo sapiens]	67.5	141.5	1.04339	3.18063
NP_005817	HNRNPR	heterogeneous nuclear ribonucleoprotein R isoform 2 [Homo sapiens]	20.5	21	0.422407	0.462944
NP_004492	HNRNPU	heterogeneous nuclear ribonucleoprotein U isoform b [Homo sapiens]	53.5	66	0.187534	0.481356
NP_114032	HNRNPU	heterogeneous nuclear ribonucleoprotein U isoform a [Homo sapiens]	53.5	40	0.173223	-0.154413
NP_008971	HNRNPUL1	heterogeneous nuclear ribonucleoprotein U-like protein 1 isoform a [Homo sapiens]	6.5	21	-0.369853	0.379561
NP_653333	HNRNPUL1	heterogeneous nuclear ribonucleoprotein U-like protein 1 isoform d [Homo sapiens]	6.5	21	-0.279516	0.945747
NP_001073027	HNRNPUL2	heterogeneous nuclear ribonucleoprotein U-like protein 2 [Homo sapiens]	12	8	2.31882	1.36659
NP_004263	HOMER1	homer protein homolog 1 isoform 1 [Homo sapiens]	4	0	-0.161805	0
NP_057371	HP1BP3	heterochromatin protein 1-binding protein 3 [Homo sapiens]	20.5	10	3.54299	1.60407
NP_004484	HSD17B10	3-hydroxyacyl-CoA dehydrogenase type-2 isoform 1 [Homo sapiens]	7	8	-0.106301	0.045493
NP_001032900	HSD17B10	3-hydroxyacyl-CoA dehydrogenase type-2 isoform 2 [Homo sapiens]	7	0	1.69626	0
NP_057226	HSD17B12	estradiol 17-beta-dehydrogenase 12 [Homo sapiens]	8	0	0.582163	0
NP_000405	HSD17B4	peroxisomal multifunctional enzyme type 2 [Homo sapiens]	13.5	39.5	1.42323	4.95973
NP_001186220	HSD17B4	peroxisomal multifunctional enzyme type 2 isoform 1 [Homo sapiens]	14	0	7.88337	0
NP_004497	HSF2	heat shock factor protein 2 isoform a [Homo sapiens]	5	0	10.3927	0
NP_001129036	HSF2	heat shock factor protein 2 isoform b [Homo sapiens]	5	0	10.3927	0
NP_001017963	HSP90AA1	heat shock protein HSP 90-alpha isoform 1 [Homo sapiens]	24.5	20.5	-0.375918	-0.394695
NP_005339	HSP90AA1	heat shock protein HSP 90-alpha isoform 2 [Homo sapiens]	24.5	0	-0.310178	0
NP_001258900	HSP90AB1	heat shock protein HSP 90-beta isoform b [Homo sapiens]	0	33	0	2.00871
NP_031381	HSP90AB1	heat shock protein HSP 90-beta [Homo sapiens]	37	22.5	-0.334424	-0.406522
NP_001258898	HSP90AB1	heat shock protein HSP 90-beta isoform a [Homo sapiens]	37	22.5	0.397903	0.113222
NP_001258899	HSP90AB1	heat shock protein HSP 90-beta isoform a [Homo sapiens]	37	22.5	0.35369	0.078902
NP_001258901	HSP90AB1	heat shock protein HSP 90-beta isoform c [Homo sapiens]	37	22.5	0.355891	0.081352
NP_003290	HSP90B1	endoplasmin precursor [Homo sapiens]	12	14	0.325512	0.506645
NP_005336	HSPA1A	heat shock 70 kDa protein 1A/1B [Homo sapiens]	194.5	140	-0.0470802	-0.22185
NP_005337	HSPA1B	heat shock 70 kDa protein 1A/1B [Homo sapiens]	194.5	140	-0.0654222	-0.241231
NP_005518	HSPA1L	heat shock 70 kDa protein 1-like [Homo sapiens]	69	51	0.286243	-0.0205709
NP_068814	HSPA2	heat shock-related 70 kDa protein 2 [Homo sapiens]	102	113	1.4638	1.69747
NP_002145	HSPA4	heat shock 70 kDa protein 4 [Homo sapiens]	42	24.5	0.382811	-0.0161502
NP_055093	HSPA4L	heat shock 70 kDa protein 4L [Homo sapiens]	9.5	22	-0.175024	0.412558
NP_005338	HSPA5	78 kDa glucose-regulated protein precursor [Homo sapiens]	117.5	80.5	0.794153	0.196314
NP_002146	HSPA6	heat shock 70 kDa protein 6 [Homo sapiens]	98	80.5	1.19845	0.809798
NP_006588	HSPA8	heat shock cognate 71 kDa protein isoform 1 [Homo sapiens]	393.5	302.5	1.0689	0.59255
NP_004125	HSPA9	stress-70 protein, mitochondrial precursor [Homo sapiens]	66.5	25.5	0.320008	-0.337448
NP_001531	HSPB1	heat shock protein beta-1 [Homo sapiens]	1.5	0	-0.304078	0
NP_001123578	HSPBP1	hsp70-binding protein 1 [Homo sapiens]	3	6	-0.348175	-0.132403
NP_036399	HSPBP1	hsp70-binding protein 1 [Homo sapiens]	3	6	-0.348175	-0.132403
NP_002147	HSPD1	60 kDa heat shock protein, mitochondrial [Homo sapiens]	46	57	0.4189	0.675698
NP_955472	HSPD1	60 kDa heat shock protein, mitochondrial [Homo sapiens]	46	57	0.288738	0.49497
NP_002148	HSPE1	10 kDa heat shock protein, mitochondrial [Homo sapiens]	5.5	6	1.38423	1.55041
NP_006635	HSPH1	heat shock protein 105 kDa [Homo sapiens]	19.5	6	-0.0989911	-0.409499
NP_001273432	HSPH1	heat shock protein 105 kDa isoform 2 [Homo sapiens]	19.5	6	1.85976	0.349058
NP_001273433	HSPH1	heat shock protein 105 kDa isoform 3 [Homo sapiens]	13	6	1.95508	0.793301
NP_001156752	HTATSF1	HIV Tat-specific factor 1 [Homo sapiens]	5	5	-0.137292	-0.137292
NP_055315	HTATSF1	HIV Tat-specific factor 1 [Homo sapiens]	5	5	-0.120169	-0.120169
NP_113584	HUWE1	E3 ubiquitin-protein ligase HUWE1 [Homo sapiens]	0	14	0	-0.227807
NP_057484	HYPK	huntingtin-interacting protein K isoform 1 [Homo sapiens]	0	2	0	10.3927
NP_038203	IARS	isoleucine--tRNA ligase, cytoplasmic [Homo sapiens]	30	23	0.277155	-0.0603165
NP_002152	IARS	isoleucine--tRNA ligase, cytoplasmic [Homo sapiens]	30	11	0.284195	-0.622967
NP_060530	IARS2	isoleucyl-tRNA synthetase, mitochondrial precursor [Homo sapiens]	2	0	0.103382	0
NP_056340	IBTK	inhibitor of Bruton tyrosine kinase [Homo sapiens]	0	8	0	5.23211
NP_056140	ICE1	uncharacterized protein KIAA0947 [Homo sapiens]	0	12	0	4.72943
NP_078887	ICE2	NMDA receptor-regulated protein 2 isoform a [Homo sapiens]	0	5	0	2.29867
NP_001018099	ICE2	NMDA receptor-regulated protein 2 isoform b [Homo sapiens]	0	5	0	2.40299
NP_001263314	ICE2	NMDA receptor-regulated protein 2 isoform c [Homo sapiens]	0	5	0	10.3927
NP_004960	IDE	insulin-degrading enzyme isoform 1 [Homo sapiens]	0	6	0	0.510426
NP_001541	IFRD1	interferon-related developmental regulator 1 isoform 1 [Homo sapiens]	0	4.5	0	10.1443
NP_001007246	IFRD1	interferon-related developmental regulator 1 [Homo sapiens]	0	4	0	10.0811
NP_001184008	IFRD1	interferon-related developmental regulator 1 isoform 2 [Homo sapiens]	0	4	0	10.3927
NP_001184009	IFRD1	interferon-related developmental regulator 1 isoform 2 [Homo sapiens]	0	4	0	10.3927
NP_006755	IFRD2	interferon-related developmental regulator 2 [Homo sapiens]	0	7	0	7.60787
NP_001254703	IFT20	intraflagellar transport protein 20 homolog isoform 1 [Homo sapiens]	2	0	10.3927	0
NP_006537	IGF2BP1	insulin-like growth factor 2 mRNA-binding protein 1 isoform 1 [Homo sapiens]	28	78	0.802136	4.22723
NP_006539	IGF2BP2	insulin-like growth factor 2 mRNA-binding protein 2 isoform a [Homo sapiens]	6	10.5	0.510306	1.43223
NP_001007226	IGF2BP2	insulin-like growth factor 2 mRNA-binding protein 2 isoform b [Homo sapiens]	6	10.5	0.510306	1.43223
NP_006538	IGF2BP3	insulin-like growth factor 2 mRNA-binding protein 3 [Homo sapiens]	12.5	18	0.796876	1.6139
NP_006074	IK	protein Red [Homo sapiens]	5	11	2.06763	4.62591
NP_001254738	ILF2	interleukin enhancer-binding factor 2 isoform 2 [Homo sapiens]	50	57	6.11614	6.66409
NP_004506	ILF2	interleukin enhancer-binding factor 2 [Homo sapiens]	50	56.5	2.40751	2.86241
NP_703194	ILF3	interleukin enhancer-binding factor 3 isoform c [Homo sapiens]	13	77	0.00798619	3.88316
NP_060090	ILF3	interleukin enhancer-binding factor 3 isoform d [Homo sapiens]	35.5	52.5	0.939538	1.98968
NP_036350	ILF3	interleukin enhancer-binding factor 3 isoform a [Homo sapiens]	13	26	-0.431392	0.389
NP_004507	ILF3	interleukin enhancer-binding factor 3 isoform b [Homo sapiens]	13	0	0.130271	0
NP_001131145	ILF3	interleukin enhancer-binding factor 3 isoform e [Homo sapiens]	13	0	0.0778925	0
NP_006830	IMMT	mitochondrial inner membrane protein isoform 1 [Homo sapiens]	2	0	0.301049	0
NP_001093639	IMMT	mitochondrial inner membrane protein isoform 2 [Homo sapiens]	2	0	0.31907	0
NP_001093640	IMMT	mitochondrial inner membrane protein isoform 3 [Homo sapiens]	2	0	0.294025	0
NP_060755	IMP3	U3 small nucleolar ribonucleoprotein protein IMP3 [Homo sapiens]	0	4	0	3.09628
NP_219484	IMP4	U3 small nucleolar ribonucleoprotein protein IMP4 [Homo sapiens]	0	6	0	10.2509
NP_000875	IMPDH2	inosine-5'-monophosphate dehydrogenase 2 [Homo sapiens]	8	0	-0.282974	0
NP_001035784	INCENP	inner centromere protein isoform 1 [Homo sapiens]	8.5	16.5	10.1153	10.3171
NP_064623	INCENP	inner centromere protein isoform 2 [Homo sapiens]	8.5	16.5	10.1153	10.3171
NP_061944	ING3	inhibitor of growth protein 3 isoform 1 [Homo sapiens]	0	2	0	3.40696
NP_115705	ING5	inhibitor of growth protein 5 [Homo sapiens]	4	0	10.3927	0
NP_775889	INO80E	INO80 complex subunit E [Homo sapiens]	10	0	2.54556	0
NP_060634	INTS13	cell cycle regulator Mat89Bb homolog [Homo sapiens]	3	0	0.720477	0
NP_075391	INTS3	integrator complex subunit 3 [Homo sapiens]	11	0	2.16402	0
NP_291025	INTS4	integrator complex subunit 4 [Homo sapiens]	5	2	1.16661	0.222536
NP_036273	INTS6	integrator complex subunit 6 isoform a [Homo sapiens]	5	0	2.23545	0
NP_001035026	INTS6	integrator complex subunit 6 isoform b [Homo sapiens]	5	0	2.23545	0
NP_001128251	IPO11	importin-11 isoform 1 [Homo sapiens]	0	7	0	1.02228
NP_057422	IPO11	importin-11 isoform 2 [Homo sapiens]	0	7	0	1.62711
NP_078934	IPO4	importin-4 [Homo sapiens]	6	0	-0.129682	0
NP_002262	IPO5	importin-5 [Homo sapiens]	10	8	-0.25381	-0.380187
NP_006382	IPO7	importin-7 [Homo sapiens]	8.5	7	0.174349	0.0695556
NP_073592	IPPK	inositol-pentakisphosphate 2-kinase [Homo sapiens]	0	10	0	6.58454
NP_001018864	IQCB1	IQ calmodulin-binding motif-containing protein 1 isoform a [Homo sapiens]	10	4	2.03861	0.539895
NP_001018865	IQCB1	IQ calmodulin-binding motif-containing protein 1 isoform c [Homo sapiens]	0	4	0	2.5336
NP_003861	IQGAP1	ras GTPase-activating-like protein IQGAP1 [Homo sapiens]	23	16.5	0.805485	0.296183
NP_006624	IQGAP2	ras GTPase-activating-like protein IQGAP2 isoform 1 [Homo sapiens]	9	4	0.691695	-0.029391
NP_001272389	IQGAP2	ras GTPase-activating-like protein IQGAP2 isoform 2 [Homo sapiens]	0	4	0	1.35801
NP_001272390	IQGAP2	ras GTPase-activating-like protein IQGAP2 isoform 3 [Homo sapiens]	0	4	0	10.3927
NP_001272391	IQGAP2	ras GTPase-activating-like protein IQGAP2 isoform 4 [Homo sapiens]	0	4	0	10.3927
NP_839943	IQGAP3	ras GTPase-activating-like protein IQGAP3 [Homo sapiens]	25.5	13.5	2.2819	0.929443
NP_001127854	IQSEC1	IQ motif and SEC7 domain-containing protein 1 isoform a [Homo sapiens]	13	9	1.27353	0.69473
NP_055684	IQSEC1	IQ motif and SEC7 domain-containing protein 1 isoform b [Homo sapiens]	13	9	1.86129	1.1235
NP_003595	IRS4	insulin receptor substrate 4 [Homo sapiens]	0	7	0	-0.797876
NP_001186398	ISY1	pre-mRNA-splicing factor ISY1 homolog isoform 1 [Homo sapiens]	0	3.5	0	10.3927
NP_065752	ISY1	pre-mRNA-splicing factor ISY1 homolog isoform 2 [Homo sapiens]	0	3.5	0	1.24129
NP_001139280	ITGAM	integrin alpha-M isoform 1 precursor [Homo sapiens]	0	5	0	3.56917
NP_000623	ITGAM	integrin alpha-M isoform 2 precursor [Homo sapiens]	0	5	0	3.56917
NP_006460	IVNS1ABP	influenza virus NS1A-binding protein [Homo sapiens]	8	12	-0.629497	-0.550644
NP_001070913	JADE3	protein Jade-3 [Homo sapiens]	5	10	0.580586	1.32079
NP_055550	JADE3	protein Jade-3 [Homo sapiens]	5	10	0.395181	0.979167
NP_004964	JARID2	protein Jumonji [Homo sapiens]	0	8	0	8.25313
NP_001253969	JARID2	protein Jumonji isoform 2 [Homo sapiens]	0	8	0	10.3927
NP_002221	JUP	junction plakoglobin [Homo sapiens]	3	5	0.192845	0.635073
NP_068831	JUP	junction plakoglobin [Homo sapiens]	3	5	0.130682	0.532218
NP_001108488	KANSL3	KAT8 regulatory NSL complex subunit 3 [Homo sapiens]	3	3	1.53033	1.53033
NP_005539	KARS	lysine--tRNA ligase isoform 2 [Homo sapiens]	13.5	22	0.34554	1.14126
NP_001123561	KARS	lysine--tRNA ligase isoform 1 [Homo sapiens]	8	22	-0.258872	1.06297
NP_066564	KAT2A	histone acetyltransferase KAT2A [Homo sapiens]	0	11	0	5.43837
NP_874369	KAT5	histone acetyltransferase KAT5 isoform 1 [Homo sapiens]	3	6	3.92433	6.64919
NP_006379	KAT5	histone acetyltransferase KAT5 isoform 2 [Homo sapiens]	3	0	3.64115	0
NP_874368	KAT5	histone acetyltransferase KAT5 isoform 3 [Homo sapiens]	3	0	5.2001	0
NP_001193762	KAT5	histone acetyltransferase KAT5 isoform 4 [Homo sapiens]	3	0	10.3927	0
NP_006757	KAT6A	histone acetyltransferase MYST3 [Homo sapiens]	11.5	6	6.19529	3.6954
NP_036462	KAT6B	histone acetyltransferase MYST4 [Homo sapiens]	7.5	10	4.50009	5.62764
NP_001243398	KAT6B	histone acetyltransferase KAT6B isoform 3 [Homo sapiens]	7.5	7	10.3927	10.3927
NP_001243397	KAT6B	histone acetyltransferase KAT6B isoform 2 [Homo sapiens]	7.5	0	9.64457	0
NP_008998	KAT7	histone acetyltransferase KAT7 isoform 1 [Homo sapiens]	23.5	20.5	4.23484	3.74641
NP_001186084	KAT7	histone acetyltransferase KAT7 isoform 2 [Homo sapiens]	23.5	20.5	10.3927	10.3927
NP_892003	KAT8	histone acetyltransferase KAT8 isoform 2 [Homo sapiens]	0	7	0	10.3927
NP_115564	KAT8	probable histone acetyltransferase MYST1 isoform 1 [Homo sapiens]	8	5	9.47263	8.41551
NP_008975	KATNA1	katanin p60 ATPase-containing subunit A1 isoform 1 [Homo sapiens]	5	0	2.00042	0
NP_001014402	KATNAL1	katanin p60 ATPase-containing subunit A-like 1 [Homo sapiens]	6	0	3.07703	0
NP_115492	KATNAL1	katanin p60 ATPase-containing subunit A-like 1 [Homo sapiens]	6	0	3.07703	0
NP_963922	KAZN	kazrin isoform E [Homo sapiens]	9	0	10.1443	0
NP_061865	KCTD5	BTB/POZ domain-containing protein KCTD5 [Homo sapiens]	2	1	-0.356911	-0.42568
NP_055828	KDM1A	lysine-specific histone demethylase 1A isoform b [Homo sapiens]	18.5	10	2.36359	0.876545
NP_001009999	KDM1A	lysine-specific histone demethylase 1A isoform a [Homo sapiens]	25	6	3.55276	0.257362
NP_694587	KDM1B	lysine-specific histone demethylase 1B [Homo sapiens]	5	0	3.08781	0
NP_036440	KDM2A	lysine-specific demethylase 2A [Homo sapiens]	22	12	10.382	10.3568
NP_001243334	KDM2A	lysine-specific demethylase 2A isoform b [Homo sapiens]	0	12	0	10.3927
NP_115979	KDM2B	lysine-specific demethylase 2B isoform a [Homo sapiens]	6	0	5.20177	0
NP_001005366	KDM2B	lysine-specific demethylase 2B isoform b [Homo sapiens]	6	0	9.86725	0
NP_060509	KDM4D	lysine-specific demethylase 4D [Homo sapiens]	3	0	10.3927	0
NP_006609	KDM5B	lysine-specific demethylase 5B [Homo sapiens]	30	10	9.85644	7.31499
NP_001140178	KDM5D	lysine-specific demethylase 5D isoform 3 [Homo sapiens]	10	0	6.93601	0
NP_987096	KEAP1	kelch-like ECH-associated protein 1 [Homo sapiens]	1326	24	9.83493	0.354795
NP_036421	KEAP1	kelch-like ECH-associated protein 1 [Homo sapiens]	1325.5	24	9.83454	0.354795
NP_006550	KHDRBS1	KH domain-containing, RNA-binding, signal transduction-associated protein 1 [Homo sapiens]	8	14	0.72508	1.87327
NP_003676	KHSRP	far upstream element-binding protein 2 [Homo sapiens]	7	7.5	-0.169413	-0.132561
NP_065961	KIAA1549	UPF0606 protein KIAA1549 isoform 1 [Homo sapiens]	0	2	0	10.3927
NP_001158137	KIAA1549	UPF0606 protein KIAA1549 isoform 2 [Homo sapiens]	0	2	0	10.3927
NP_004514	KIF11	kinesin-like protein KIF11 [Homo sapiens]	62.5	43	-0.353275	-0.47147
NP_112494	KIF18A	kinesin-like protein KIF18A [Homo sapiens]	0	5.5	0	1.21368
NP_001252506	KIF18B	kinesin-like protein KIF18B isoform 1 [Homo sapiens]	0	6	0	9.85644
NP_001251503	KIF18B	kinesin-like protein KIF18B isoform 2 [Homo sapiens]	0	6	0	9.85644
NP_904325	KIF1B	kinesin-like protein KIF1B isoform alpha [Homo sapiens]	0	12	0	5.09131
NP_006603	KIF1C	kinesin-like protein KIF1C [Homo sapiens]	0	11	0	8.70449
NP_005724	KIF20A	kinesin-like protein KIF20A [Homo sapiens]	32.5	9	10.3769	10.191
NP_057279	KIF20B	kinesin-like protein KIF20B [Homo sapiens]	9.5	0	7.44641	0
NP_001271188	KIF20B	kinesin-like protein KIF20B isoform 1 [Homo sapiens]	9.5	0	9.18712	0
NP_001243198	KIF22	kinesin-like protein KIF22 isoform 2 [Homo sapiens]	26	34	10.3927	10.3927
NP_001243199	KIF22	kinesin-like protein KIF22 isoform 2 [Homo sapiens]	26	34	10.3927	10.3927
NP_015556	KIF22	kinesin-like protein KIF22 isoform 1 [Homo sapiens]	27	17	8.3631	6.7041
NP_612565	KIF23	kinesin-like protein KIF23 isoform 1 [Homo sapiens]	5.5	18	2.16992	6.32798
NP_001268230	KIF23	kinesin-like protein KIF23 isoform 3 [Homo sapiens]	7	0	9.01181	0
NP_004847	KIF23	kinesin-like protein KIF23 isoform 2 [Homo sapiens]	5.5	0	2.37667	0
NP_004511	KIF2A	kinesin-like protein KIF2A isoform 1 [Homo sapiens]	8.5	22.5	0.769113	2.87317
NP_001230881	KIF2A	kinesin-like protein KIF2A isoform 3 [Homo sapiens]	8.5	22.5	3.89947	7.74259
NP_001091981	KIF2A	kinesin-like protein KIF2A isoform 2 [Homo sapiens]	0	22.5	0	2.90665
NP_001230882	KIF2A	kinesin-like protein KIF2A isoform 4 [Homo sapiens]	7	0	2.19895	0
NP_115948	KIF2B	kinesin-like protein KIF2B [Homo sapiens]	0	13	0	8.87361
NP_006836	KIF2C	kinesin-like protein KIF2C [Homo sapiens]	0	13	0	5.53915
NP_036442	KIF4A	chromosome-associated kinesin KIF4A [Homo sapiens]	5	11	3.04716	6.0029
NP_001092763	KIF4B	chromosome-associated kinesin KIF4B [Homo sapiens]	0	4	0	2.0024
NP_004975	KIF5A	kinesin heavy chain isoform 5A [Homo sapiens]	6	0	3.38026	0
NP_004512	KIF5B	kinesin-1 heavy chain [Homo sapiens]	5	0	0.599641	0
NP_004513	KIF5C	kinesin heavy chain isoform 5C [Homo sapiens]	5	0	2.49811	0
NP_002254	KIFC1	kinesin-like protein KIFC1 [Homo sapiens]	0	9	0	3.50295
NP_003700	KLF7	Krueppel-like factor 7 isoform 1 [Homo sapiens]	7	0	10.3927	0
NP_001257871	KLF7	Krueppel-like factor 7 isoform 2 [Homo sapiens]	7	0	10.3927	0
NP_001257872	KLF7	Krueppel-like factor 7 isoform 3 [Homo sapiens]	7	0	10.3927	0
NP_001257873	KLF7	Krueppel-like factor 7 isoform 4 [Homo sapiens]	7	0	10.3927	0
NP_055130	KLHDC2	kelch domain-containing protein 2 [Homo sapiens]	16	7	9.68936	7.74185
NP_476502	KLHDC3	kelch domain-containing protein 3 [Homo sapiens]	8	0	4.6247	0
NP_085127	KLHL15	kelch-like protein 15 [Homo sapiens]	4.5	17	10.3927	10.3927
NP_938073	KLHL17	kelch-like protein 17 [Homo sapiens]	6	0	8.90015	0
NP_009177	KLHL2	kelch-like protein 2 isoform 1 [Homo sapiens]	6	0	0.327152	0
NP_001154993	KLHL2	kelch-like protein 2 isoform 2 [Homo sapiens]	6	0	0.327152	0
NP_001154994	KLHL2	kelch-like protein 2 isoform 3 [Homo sapiens]	6	0	2.31577	0
NP_001034637	KLHL35	kelch-like protein 35 [Homo sapiens]	9	0	10.3291	0
NP_057074	KLHL5	kelch-like protein 5 isoform 1 [Homo sapiens]	4	0	10.3927	0
NP_950240	KLHL5	kelch-like protein 5 isoform 2 [Homo sapiens]	4	0	10.3927	0
NP_001007076	KLHL5	kelch-like protein 5 isoform 3 [Homo sapiens]	4	0	10.3927	0
NP_001165125	KLHL5	kelch-like protein 5 isoform 4 [Homo sapiens]	4	0	10.3927	0
NP_001026880	KLHL7	kelch-like protein 7 isoform 1 [Homo sapiens]	5.5	3	4.56185	2.60015
NP_061334	KLHL7	kelch-like protein 7 isoform 2 [Homo sapiens]	2	3	5.29908	6.93541
NP_001184033	KMT2A	histone-lysine N-methyltransferase 2A isoform 1 precursor [Homo sapiens]	14.5	15	10.3927	10.3927
NP_005924	KMT2A	histone-lysine N-methyltransferase 2A isoform 2 precursor [Homo sapiens]	14.5	15	4.00401	4.12669
NP_055542	KMT2B	histone-lysine N-methyltransferase 2B [Homo sapiens]	9	0	3.2214	0
NP_065115	KMT5A	N-lysine methyltransferase SETD8 [Homo sapiens]	2.5	0	10.3927	0
NP_060105	KMT5B	histone-lysine N-methyltransferase SUV420H1 isoform 1 [Homo sapiens]	5	0	10.1902	0
NP_116090	KMT5C	histone-lysine N-methyltransferase SUV420H2 [Homo sapiens]	0	2	0	10.3927
NP_001013009	KNOP1	lysine-rich nucleolar protein 1 [Homo sapiens]	8	15	3.60014	6.08067
NP_002255	KPNA1	importin subunit alpha-1 [Homo sapiens]	5	4	-0.0590313	-0.140298
NP_002257	KPNA2	importin subunit alpha-1 [Homo sapiens]	24	18.5	0.28187	0.0976925
NP_002258	KPNA3	importin subunit alpha-3 [Homo sapiens]	6	0	1.34495	0
NP_002259	KPNA4	importin subunit alpha-4 [Homo sapiens]	2	0	0.0719076	0
NP_002260	KPNA5	importin subunit alpha-6 [Homo sapiens]	4.5	5	0.114827	0.176407
NP_036448	KPNA6	importin subunit alpha-7 [Homo sapiens]	0	7	0	-0.016577
NP_002256	KPNB1	importin subunit beta-1 isoform 1 [Homo sapiens]	20	12	0.403664	-0.14329
NP_008990	KPTN	kaptin [Homo sapiens]	0	3	0	8.31645
NP_075384	KRI1	protein KRI1 homolog [Homo sapiens]	5	15.5	1.1001	4.13372
NP_006112	KRT1	keratin, type II cytoskeletal 1 [Homo sapiens]	39.5	32.5	-0.486123	-0.60554
NP_000412	KRT10	keratin 10; cytokeratin 10 [Homo sapiens]	17.5	5	-0.449773	-0.668359
NP_005548	KRT16	keratin, type I cytoskeletal 16 [Homo sapiens] keratin 16; keratin, type I cytoskeletal 16; cytokeratin 16 [Homo sapiens]	0	11	0	0.110168
NP_000414	KRT2	keratin, type II cytoskeletal 2 epidermal [Homo sapiens]	20	14	-0.176043	-0.397857
NP_853512	KRT25	keratin 25A; type I inner root sheath specific keratin 25 irs1 [Homo sapiens]	0	5	0	1.26196
NP_853515	KRT27	keratin 25C; type I inner root sheath specific keratin 25 irs3 [Homo sapiens]	0	3	0	0.97471
NP_853513	KRT28	keratin, type I cytoskeletal 28 [Homo sapiens]	0	3	0	1.1094
NP_000415	KRT5	keratin 5; Keratin-5; 58 kda cytokeratin; keratin, type II cytoskeletal 5; cytokeratin 5 [Homo sapiens]	8	8	-0.14265	-0.14265
NP_005545	KRT6A	keratin, type II cytoskeletal 6A [Homo sapiens] keratin 6A; keratin, epidermal type II, K6A; cytokeratin 6A; 56 cytoskeletal type II keratin [Homo sapiens]	0	17	0	0.255199
NP_005546	KRT6B	keratin, type II cytoskeletal 6B [Homo sapiens]	7.5	0	-0.195147	0
NP_775109	KRT6C	keratin, type II cytoskeletal 6C [Homo sapiens]	0	9	0	0.0464498
NP_005547	KRT7	keratin 7; keratin, simple epithelial type I, K7; keratin, type II cytoskeletal 7; cytokeratin 7; sarcolectin; keratin, 55K type II cytoskeletal; type II mesothelial keratin K7 [Homo sapiens]	4	0	0.664798	0
NP_258259	KRT71	keratin 6 irs [Homo sapiens]	12	0	0.582445	0
NP_542785	KRT72	keratin protein K6irs [Homo sapiens]	11	0	0.510852	0
NP_001139697	KRT72	keratin, type II cytoskeletal 72 isoform 1 [Homo sapiens]	6	0	0.536524	0
NP_001139698	KRT72	keratin, type II cytoskeletal 72 isoform 2 [Homo sapiens]	6	0	0.556642	0
NP_004684	KRT75	cytokeratin type II [Homo sapiens]	7	3	0.666292	0.0436519
NP_056932	KRT76	keratin, type II cytoskeletal 2 oral [Homo sapiens]	5	0	0.537113	0
NP_778253	KRT77	keratin 1B [Homo sapiens]	9.5	15	0.672802	1.41592
NP_787028	KRT79	keratin 6L [Homo sapiens]	11.5	4	0.243165	-0.219142
NP_002264	KRT8	keratin 8; cytokeratin 8; keratin, type II cytoskeletal 8 [Homo sapiens]	8	0	0.627411	0
NP_001243211	KRT8	keratin, type II cytoskeletal 8 isoform 1 [Homo sapiens]	4	0	1.31069	0
NP_001243222	KRT8	keratin, type II cytoskeletal 8 isoform 2 [Homo sapiens]	4	0	1.26623	0
NP_149034	KRT84	keratin, type II cuticular Hb4 [Homo sapiens] keratin, hair, basic, 4; hard keratin, type II, 4 [Homo sapiens]	7	0	1.27659	0
NP_000217	KRT9	keratin, type I cytoskeletal 9 [Homo sapiens]	15.5	15	-0.452702	-0.467997
NP_001072990	KTN1	kinectin isoform b [Homo sapiens]	0	28	0	5.18796
NP_001072989	KTN1	kinectin isoform a [Homo sapiens]	0	18	0	3.08596
NP_001257943	KTN1	kinectin isoform d [Homo sapiens]	0	18	0	8.11137
NP_004977	KTN1	kinectin isoform c [Homo sapiens]	0	8	0	1.40775
NP_113676	L3MBTL2	lethal(3)malignant brain tumor-like protein 2 [Homo sapiens]	6	9	0.688606	1.35944
NP_115814	L3MBTL3	lethal(3)malignant brain tumor-like protein 3 isoform a [Homo sapiens]	6	10	8.63102	9.64457
NP_001007103	L3MBTL3	lethal(3)malignant brain tumor-like protein 3 isoform b [Homo sapiens]	6	10	8.63102	9.64457
NP_116246	LACTB	serine beta-lactamase-like protein LACTB, mitochondrial isoform a [Homo sapiens]	6	2	2.90959	0.892704
NP_056130	LARP1	la-related protein 1 [Homo sapiens]	0	27	0	0.75353
NP_060548	LARP1B	la-related protein 1B isoform 1 [Homo sapiens]	3	8	0.442748	1.88407
NP_443111	LARP4	la-related protein 4 isoform a [Homo sapiens]	0	15	0	3.40134
NP_001164279	LARP4	la-related protein 4 isoform f [Homo sapiens]	0	15	0	4.24697
NP_055970	LARP4B	la-related protein 4B [Homo sapiens]	8	34.5	2.07502	7.61673
NP_056269	LARP7	la-related protein 7 [Homo sapiens]	4	20	-0.133512	1.45145
NP_057732	LARP7	la-related protein 7 isoform 1 [Homo sapiens]	4	20	-0.144543	1.37278
NP_001253968	LARP7	la-related protein 7 isoform 2 [Homo sapiens]	4	20	1.18067	6.01948
NP_056155	LARS2	probable leucine--tRNA ligase, mitochondrial [Homo sapiens]	5	0	1.25601	0
NP_112483	LAS1L	ribosomal biogenesis protein LAS1L isoform 1 [Homo sapiens]	3	24.5	0.241331	5.3314
NP_001164120	LAS1L	ribosomal biogenesis protein LAS1L isoform 2 [Homo sapiens]	3	24.5	0.286967	5.46294
NP_002287	LBR	lamin-B receptor [Homo sapiens]	0	2	0	0.649163
NP_919424	LBR	lamin-B receptor [Homo sapiens]	0	2	0	0.649163
NP_056467	LCOR	hypothetical protein LOC26148 [Homo sapiens]	12.5	8	10.3596	10.3123
NP_001164236	LCOR	ligand-dependent corepressor isoform 1 [Homo sapiens]	0	2	0	2.77015
NP_115816	LCOR	ligand-dependent corepressor isoform 1 [Homo sapiens]	0	2	0	2.77015
NP_001158886	LDHA	L-lactate dehydrogenase A chain isoform 3 [Homo sapiens]	5	2	1.05632	0.129689
NP_005557	LDHA	L-lactate dehydrogenase A chain isoform 1 [Homo sapiens]	5	0	1.01326	0
NP_001128711	LDHA	L-lactate dehydrogenase A chain isoform 2 [Homo sapiens]	3	0	1.2386	0
NP_001158887	LDHA	L-lactate dehydrogenase A chain isoform 4 [Homo sapiens]	3	0	1.23386	0
NP_001158888	LDHA	L-lactate dehydrogenase A chain isoform 5 [Homo sapiens]	3	0	1.54533	0
NP_001167568	LDHB	L-lactate dehydrogenase B chain [Homo sapiens]	4	0	-0.0320777	0
NP_002291	LDHB	L-lactate dehydrogenase B chain [Homo sapiens]	4	0	-0.0306074	0
NP_077292	LENG1	leukocyte receptor cluster member 1 [Homo sapiens]	0	2	0	9.28705
NP_002302	LIG3	DNA ligase 3 isoform beta precursor [Homo sapiens]	18	0	5.24412	0
NP_039269	LIG3	DNA ligase 3 isoform alpha precursor [Homo sapiens]	11.5	0	3.21079	0
NP_001004317	LIN28B	protein lin-28 homolog B [Homo sapiens]	0	2	0	2.32024
NP_061977	LIN37	protein lin-37 homolog [Homo sapiens]	2	0	2.82145	0
NP_919258	LIN54	protein lin-54 homolog isoform a [Homo sapiens]	4	0	3.80802	0
NP_001108479	LIN54	protein lin-54 homolog isoform b [Homo sapiens]	4	0	4.80103	0
NP_001108480	LIN54	protein lin-54 homolog isoform b [Homo sapiens]	4	0	4.80103	0
NP_001275926	LIN54	protein lin-54 homolog isoform b [Homo sapiens]	4	0	10.3927	0
NP_004655	LIN7A	protein lin-7 homolog A [Homo sapiens]	2	0	2.55647	0
NP_060832	LIN7C	protein lin-7 homolog C [Homo sapiens]	2	0	1.4909	0
NP_001004432	LINGO4	leucine-rich repeat and immunoglobulin-like domain-containing nogo receptor-interacting protein 4 precursor [Homo sapiens]	4	0	10.0811	0
NP_115714	LLPH	protein LLP homolog [Homo sapiens]	3	6.5	1.16371	3.09268
NP_004784	LONP1	lon protease homolog, mitochondrial isoform 1 precursor [Homo sapiens]	8.5	7.5	0.154053	0.0813679
NP_001263408	LONP1	lon protease homolog, mitochondrial isoform 2 [Homo sapiens]	8.5	7.5	6.23975	5.73075
NP_001263409	LONP1	lon protease homolog, mitochondrial isoform 3 [Homo sapiens]	7	5	8.4382	7.31499
NP_113678	LONP2	lon protease homolog 2, peroxisomal [Homo sapiens]	16	0	4.8673	0
NP_060309	LPCAT2	lysophosphatidylcholine acyltransferase 2 [Homo sapiens]	0	5	0	2.75838
NP_705841	LPCAT4	lysophospholipid acyltransferase LPCAT4 [Homo sapiens]	6	0	3.72155	0
NP_060842	LRIF1	ligand-dependent nuclear receptor-interacting factor 1 isoform 1 [Homo sapiens]	9	7	4.52878	3.6293
NP_573566	LRPPRC	leucine-rich PPR motif-containing protein, mitochondrial precursor [Homo sapiens]	39.5	21.5	1.16747	0.365
NP_689542	LRR1	leucine-rich repeat protein 1 isoform 1 [Homo sapiens]	3	0	10.3927	0
NP_006360	LRRC41	leucine-rich repeat-containing protein 41 [Homo sapiens]	6	0	1.56957	0
NP_065761	LRRC47	leucine-rich repeat-containing protein 47 [Homo sapiens]	4	14	0.0809115	1.94921
NP_060979	LRRC59	leucine-rich repeat-containing protein 59 [Homo sapiens]	72	113.5	6.50369	8.30238
NP_001120716	LRRC8A	leucine-rich repeat-containing protein 8A [Homo sapiens]	0	6	0	9.18733
NP_001120717	LRRC8A	leucine-rich repeat-containing protein 8A [Homo sapiens]	0	6	0	9.18733
NP_062540	LRRC8A	leucine-rich repeat-containing protein 8A [Homo sapiens]	0	6	0	9.18733
NP_001155000	LRRD1	leucine-rich repeat and death domain-containing protein 1 [Homo sapiens]	0	6	0	10.3927
NP_690852	LRWD1	leucine-rich repeat and WD repeat-containing protein 1 [Homo sapiens]	50	12.5	9.41976	4.75885
NP_060855	LSG1	large subunit GTPase 1 homolog [Homo sapiens]	0	9	0	3.16316
NP_775762	LSM11	U7 snRNA-associated Sm-like protein LSm11 [Homo sapiens]	6	4	3.06968	1.95255
NP_001107565	LSM14A	protein LSM14 homolog A isoform a [Homo sapiens]	0	7	0	1.98095
NP_056393	LSM14A	protein LSM14 homolog A isoform b [Homo sapiens]	0	7	0	1.98095
NP_653304	LSM14B	protein LSM14 homolog B [Homo sapiens]	0	3	0	2.53097
NP_067000	LSM2	U6 snRNA-associated Sm-like protein LSm2 [Homo sapiens]	2	0	1.02748	0
NP_036453	LSM4	U6 snRNA-associated Sm-like protein LSm4 isoform 1 [Homo sapiens]	8	0	3.11744	0
NP_001239058	LSM4	U6 snRNA-associated Sm-like protein LSm4 isoform 2 [Homo sapiens]	3	0	10.3927	0
NP_116249	LTV1	protein LTV1 homolog [Homo sapiens]	0	3	0	0.5768
NP_060502	LUC7L	putative RNA-binding protein Luc7-like 1 isoform a [Homo sapiens]	0	8	0	1.12986
NP_958815	LUC7L	putative RNA-binding protein Luc7-like 1 isoform b [Homo sapiens]	0	8	0	0.879772
NP_001231514	LUC7L2	putative RNA-binding protein Luc7-like 2 isoform 3 [Homo sapiens]	0	10	0	6.80556
NP_001257572	LUC7L2	putative RNA-binding protein Luc7-like 2 isoform 4 [Homo sapiens]	0	10	0	6.97787
NP_057103	LUC7L2	putative RNA-binding protein Luc7-like 2 [Homo sapiens]	0	6.5	0	-0.318133
NP_006098	LUC7L3	luc7-like protein 3 [Homo sapiens]	0	13	0	2.65857
NP_057508	LUC7L3	luc7-like protein 3 [Homo sapiens]	0	13	0	2.65857
NP_001136018	LUZP1	leucine zipper protein 1 [Homo sapiens]	0	20	0	7.59362
NP_361013	LUZP1	leucine zipper protein 1 [Homo sapiens]	0	20	0	7.84931
NP_060286	LYAR	cell growth-regulating nucleolar protein [Homo sapiens]	3	29	-0.34438	4.33037
NP_001139197	LYAR	cell growth-regulating nucleolar protein [Homo sapiens]	0	29	0	4.40057
NP_001155044	MAFF	transcription factor MafF isoform a [Homo sapiens]	33	11.5	10.3737	10.2386
NP_001155045	MAFF	transcription factor MafF isoform a [Homo sapiens]	33	11.5	10.3737	10.2386
NP_036455	MAFF	transcription factor MafF isoform a [Homo sapiens]	33	11.5	10.3737	10.2386
NP_001155046	MAFF	transcription factor MafF isoform b [Homo sapiens]	15	0	10.3014	0
NP_002350	MAFG	transcription factor MafG [Homo sapiens]	93	89	10.3489	10.3448
NP_116100	MAFG	transcription factor MafG [Homo sapiens]	93	89	10.3489	10.3448
NP_002351	MAFK	transcription factor MafK [Homo sapiens]	37.5	39.5	10.2452	10.2595
NP_001005333	MAGED1	melanoma-associated antigen D1 isoform a [Homo sapiens]	2	0	-0.360153	0
NP_055414	MAGED2	melanoma-associated antigen D2 [Homo sapiens]	5	5	0.766284	0.766284
NP_803182	MAGED2	melanoma-associated antigen D2 [Homo sapiens]	5	5	0.766284	0.766284
NP_957516	MAGED2	melanoma-associated antigen D2 [Homo sapiens]	5	5	0.779808	0.779808
NP_001092270	MAGED4	melanoma antigen family D, 4 [Homo sapiens]	0	2	0	0.227074
NP_001258991	MAGED4	melanoma-associated antigen D4 isoform 1 [Homo sapiens]	0	2	0	0.778759
NP_001258992	MAGED4	melanoma-associated antigen D4 isoform 1 [Homo sapiens]	0	2	0	0.778759
NP_001258990	MAGED4	melanoma-associated antigen D4 isoform 3 [Homo sapiens]	0	2	0	0.778759
NP_110428	MAGED4B	melanoma-associated antigen D4 isoform 1 [Homo sapiens]	0	2	0	0.0591266
NP_803879	MAGED4B	melanoma-associated antigen D4 isoform 1 [Homo sapiens]	0	2	0	0.0591266
NP_803881	MAGED4B	melanoma-associated antigen D4 isoform 2 [Homo sapiens]	0	2	0	0.227074
NP_001229291	MAGED4B	melanoma-associated antigen D4 isoform 3 [Homo sapiens]	0	2	0	0.778759
NP_002361	MAGOH	protein mago nashi homolog [Homo sapiens]	3	4	2.04932	2.79826
NP_060518	MAGOHB	protein mago nashi homolog 2 [Homo sapiens]	3	4	1.95034	2.67766
NP_006001	MANF	mesencephalic astrocyte-derived neurotrophic factor precursor [Homo sapiens]	7	0	8.37927	0
NP_005900	MAP1B	microtubule-associated protein 1B [Homo sapiens]	18	0	-0.274733	0
NP_060644	MAP1S	microtubule-associated protein 1S [Homo sapiens]	0	6	0	0.529056
NP_057737	MAP3K20	mitogen-activated protein kinase kinase kinase MLT isoform 1 [Homo sapiens]	0	8	0	9.28705
NP_663304	MAP3K7	mitogen-activated protein kinase kinase kinase 7 isoform B [Homo sapiens]	0	10	0	1.32137
NP_001127836	MAP4	microtubule-associated protein 4 isoform 4 [Homo sapiens]	6	12	0.0192004	0.882012
NP_002366	MAP4	microtubule-associated protein 4 isoform 1 [Homo sapiens]	0	12	0	0.842002
NP_060537	MAP7D1	MAP7 domain-containing protein 1 isoform 1 [Homo sapiens]	0	9.5	0	1.26806
NP_001273294	MAP7D1	MAP7 domain-containing protein 1 isoform 2 [Homo sapiens]	0	6	0	2.11722
NP_001273295	MAP7D1	MAP7 domain-containing protein 1 isoform 3 [Homo sapiens]	0	6	0	1.56885
NP_078873	MAP7D3	MAP7 domain-containing protein 3 isoform 1 [Homo sapiens]	0	18	0	4.78666
NP_002738	MAPK4	mitogen-activated protein kinase 4 [Homo sapiens]	0	6	0	8.63102
NP_002739	MAPK6	mitogen-activated protein kinase 6 [Homo sapiens]	0	5	0	0.327248
NP_003659	MAPKAPK5	MAP kinase-activated protein kinase 5 isoform 1 [Homo sapiens]	7	12	1.10282	2.37225
NP_620777	MAPKAPK5	MAP kinase-activated protein kinase 5 isoform 2 [Homo sapiens]	7	12	1.09012	2.34603
NP_061120	MARK1	serine/threonine-protein kinase MARK1 [Homo sapiens]	9	10	2.78113	3.10124
NP_001273055	MARK1	serine/threonine-protein kinase MARK1 isoform 3 [Homo sapiens]	9	10	6.53674	6.95218
NP_001273053	MARK1	serine/threonine-protein kinase MARK1 isoform 1 [Homo sapiens]	9	0	6.91312	0
NP_059672	MARK2	serine/threonine-protein kinase MARK2 isoform a [Homo sapiens]	10	19	3.67979	6.30395
NP_001034558	MARK2	serine/threonine-protein kinase MARK2 isoform d [Homo sapiens]	10	17.5	3.92142	6.2048
NP_004945	MARK2	serine/threonine-protein kinase MARK2 isoform c [Homo sapiens]	10	13	2.54301	3.36562
NP_001156768	MARK2	serine/threonine-protein kinase MARK2 isoform e [Homo sapiens]	10	13	3.45041	4.4281
NP_001156769	MARK2	serine/threonine-protein kinase MARK2 isoform f [Homo sapiens]	10	13	2.23488	2.98759
NP_001122391	MARK3	MAP/microtubule affinity-regulating kinase 3 isoform b [Homo sapiens]	3	13	0.304679	2.91713
NP_002367	MARK3	MAP/microtubule affinity-regulating kinase 3 isoform c [Homo sapiens]	3	13	0.346074	3.09182
NP_001122392	MARK3	MAP/microtubule affinity-regulating kinase 3 isoform d [Homo sapiens]	3	13	0.516016	3.58513
NP_001122390	MARK3	MAP/microtubule affinity-regulating kinase 3 isoform a [Homo sapiens]	3	0	0.243254	0
NP_001122393	MARK3	MAP/microtubule affinity-regulating kinase 3 isoform e [Homo sapiens]	3	0	0.333131	0
NP_004981	MARS	methionine--tRNA ligase, cytoplasmic [Homo sapiens]	14	26.5	-0.236552	0.598671
NP_005902	MAT2A	S-adenosylmethionine synthase isoform type-2 [Homo sapiens]	9.5	6	0.355447	-0.0956129
NP_037415	MAT2B	methionine adenosyltransferase 2 subunit beta isoform 1 [Homo sapiens]	0	1	0	0.344379
NP_877725	MAT2B	methionine adenosyltransferase 2 subunit beta isoform 2 [Homo sapiens]	0	1	0	0.483324
NP_001181883	MATR3	matrin-3 isoform a [Homo sapiens]	20	27.5	0.148228	0.619611
NP_001181884	MATR3	matrin-3 isoform a [Homo sapiens]	20	27.5	0.112913	0.573602
NP_061322	MATR3	matrin-3 isoform a [Homo sapiens]	20	27.5	0.169569	0.641275
NP_954659	MATR3	matrin-3 isoform a [Homo sapiens]	20	27.5	0.133028	0.606934
NP_002373	MAX	protein max isoform a [Homo sapiens]	2	3	1.22536	2.03945
NP_660087	MAX	protein max isoform b [Homo sapiens]	2	3	1.22536	2.03945
NP_001036004	MAZ	myc-associated zinc finger protein isoform 2 [Homo sapiens]	3.5	6.5	0.604633	1.32033
NP_002374	MAZ	myc-associated zinc finger protein isoform 1 [Homo sapiens]	3.5	2	1.63504	0.804644
NP_001263204	MAZ	myc-associated zinc finger protein isoform 3 [Homo sapiens]	3.5	2	3.46406	1.98004
NP_001263205	MAZ	myc-associated zinc finger protein isoform 4 [Homo sapiens]	3.5	2	4.01516	2.35366
NP_001191065	MBD1	methyl-CpG-binding domain protein 1 isoform 6 [Homo sapiens]	4	0	10.3927	0
NP_001268382	MBD3	methyl-CpG-binding domain protein 3 isoform 1 [Homo sapiens]	5.5	6	1.71477	1.89257
NP_001268383	MBD3	methyl-CpG-binding domain protein 3 isoform 2 [Homo sapiens]	5.5	6	3.21341	3.4915
NP_003916	MBD4	methyl-CpG-binding domain protein 4 isoform 1 [Homo sapiens]	2	0	10.3927	0
NP_001263199	MBD4	methyl-CpG-binding domain protein 4 isoform 2 [Homo sapiens]	2	0	10.3927	0
NP_001263200	MBD4	methyl-CpG-binding domain protein 4 isoform 3 [Homo sapiens]	2	0	3.78323	0
NP_001263202	MBD4	methyl-CpG-binding domain protein 4 isoform 5 [Homo sapiens]	2	0	10.3927	0
NP_997176	MBNL1	muscleblind-like protein 1 isoform c [Homo sapiens]	0	1	0	0.4552
NP_060113	MBTD1	MBT domain-containing protein 1 [Homo sapiens]	0	4	0	7.69456
NP_775738	MCAT	malonyl-CoA-acyl carrier protein transacylase, mitochondrial isoform a precursor [Homo sapiens]	0	9	0	3.15507
NP_877428	MCM10	protein MCM10 homolog isoform 1 [Homo sapiens]	0	18	0	4.76487
NP_060988	MCM10	protein MCM10 homolog isoform 2 [Homo sapiens]	0	18	0	4.76487
NP_004517	MCM2	DNA replication licensing factor MCM2 [Homo sapiens]	33.5	15	5.28407	2.37719
NP_002379	MCM3	DNA replication licensing factor MCM3 isoform 1 [Homo sapiens]	25	14	2.88915	1.31069
NP_001257401	MCM3	DNA replication licensing factor MCM3 isoform 2 [Homo sapiens]	29	0	8.79053	0
NP_003897	MCM3AP	80 kDa MCM3-associated protein [Homo sapiens]	1	0	-0.0989534	0
NP_877423	MCM4	DNA replication licensing factor MCM4 [Homo sapiens]	35.5	7	4.36473	0.258207
NP_005905	MCM4	DNA replication licensing factor MCM4 [Homo sapiens]	17	7	1.81942	0.256197
NP_006730	MCM5	DNA replication licensing factor MCM5 [Homo sapiens]	51	15	4.03825	0.645649
NP_005906	MCM6	DNA replication licensing factor MCM6 [Homo sapiens]	26.5	6	3.23556	0.190334
NP_005907	MCM7	DNA replication licensing factor MCM7 isoform 1 [Homo sapiens]	43	10	3.91451	0.334286
NP_001265524	MCM7	DNA replication licensing factor MCM7 isoform 2 [Homo sapiens]	0	6	0	5.38189
NP_877577	MCM7	DNA replication licensing factor MCM7 isoform 2 [Homo sapiens]	0	6	0	1.15748
NP_001268449	MCM8	DNA helicase MCM8 isoform 1 [Homo sapiens]	0	5	0	10.3927
NP_877954	MCM8	DNA helicase MCM8 isoform 2 [Homo sapiens]	0	5	0	1.62649
NP_001268450	MCM8	DNA helicase MCM8 isoform 3 [Homo sapiens]	0	5	0	9.64457
NP_115874	MCM8	DNA replication licensing factor MCM8 isoform 1 [Homo sapiens]	0	5	0	1.54661
NP_001275727	MCRIP1	protein FAM195B isoform 1 [Homo sapiens]	0	6	0	10.3927
NP_001087236	MCRIP1	protein FAM195B isoform 2 [Homo sapiens]	0	6	0	8.73136
NP_997251	MCRIP1	protein FAM195B isoform 2 [Homo sapiens]	0	6	0	8.73136
NP_054779	MCTS1	malignant T cell-amplified sequence 1 isoform 1 [Homo sapiens]	3.5	3	0.297307	0.202688
NP_001131026	MCTS1	malignant T cell-amplified sequence 1 isoform 2 [Homo sapiens]	3	3	0.445681	0.445681
NP_055456	MDC1	mediator of DNA damage checkpoint protein 1 [Homo sapiens]	56	54	6.21242	6.06197
NP_005909	MDH2	malate dehydrogenase, mitochondrial precursor [Homo sapiens]	6	5	0.293955	0.117135
NP_055426	MDN1	midasin [Homo sapiens]	21	70	0.323949	2.78994
NP_073593	MEAF6	chromatin modification-related protein MEAF6 isoform 1 [Homo sapiens]	13	2	6.35659	1.02345
NP_001257804	MEAF6	chromatin modification-related protein MEAF6 isoform 2 [Homo sapiens]	13	2	10.2716	7.31499
NP_001257805	MEAF6	chromatin modification-related protein MEAF6 isoform 3 [Homo sapiens]	13	2	10.2716	7.31499
NP_004983	MECP2	methyl-CpG-binding protein 2 isoform 1 [Homo sapiens]	13.5	7	5.03182	2.82541
NP_001104262	MECP2	methyl-CpG-binding protein 2 isoform 2 [Homo sapiens]	13.5	7	5.03182	2.82541
NP_004765	MED1	mediator of RNA polymerase II transcription subunit 1 [Homo sapiens]	69.5	58	7.10767	6.34704
NP_115662	MED10	mediator of RNA polymerase II transcription subunit 10 [Homo sapiens]	5.5	3.5	9.76326	9.01181
NP_001001683	MED11	mediator of RNA polymerase II transcription subunit 11 [Homo sapiens]	16	5.5	10.3123	9.76326
NP_005111	MED12	mediator of RNA polymerase II transcription subunit 12 [Homo sapiens]	105.5	47	9.32113	6.87549
NP_443728	MED12L	mediator of RNA polymerase II transcription subunit 12-like protein [Homo sapiens]	15	19	7.26909	8.09999
NP_005112	MED13	mediator of RNA polymerase II transcription subunit 13 [Homo sapiens]	76	41	10.352	10.2542
NP_056150	MED13L	mediator of RNA polymerase II transcription subunit 13-like [Homo sapiens]	33	26	10.2308	10.1352
NP_004220	MED14	mediator of RNA polymerase II transcription subunit 14 [Homo sapiens]	199	89	10.1367	9.24888
NP_001003891	MED15	mediator of RNA polymerase II transcription subunit 15 isoform a [Homo sapiens]	55.5	23	10.1997	9.3855
NP_056973	MED15	mediator of RNA polymerase II transcription subunit 15 isoform b [Homo sapiens]	55.5	23	10.2641	9.69623
NP_005472	MED16	mediator of RNA polymerase II transcription subunit 16 [Homo sapiens]	38	34	9.52945	9.34188
NP_004259	MED17	mediator of RNA polymerase II transcription subunit 17 [Homo sapiens]	93.5	46	10.1969	9.63748
NP_001120822	MED18	mediator of RNA polymerase II transcription subunit 18 [Homo sapiens]	8	2	9.61193	5.30259
NP_060108	MED18	mediator of RNA polymerase II transcription subunit 18 [Homo sapiens]	8	2	9.61193	5.30259
NP_703151	MED19	mediator of RNA polymerase II transcription subunit 19 [Homo sapiens]	22.5	6.5	9.86214	6.71513
NP_004266	MED20	mediator of RNA polymerase II transcription subunit 20 [Homo sapiens]	15.5	9.5	10.2867	10.1167
NP_004255	MED21	mediator of RNA polymerase II transcription subunit 21 isoform 1 [Homo sapiens]	24	5	10.3662	9.82428
NP_598395	MED22	mediator of RNA polymerase II transcription subunit 22 isoform b [Homo sapiens]	5	3	10.3927	10.3927
NP_852468	MED22	mediator of RNA polymerase II transcription subunit 22 isoform c [Homo sapiens]	5	3	10.3927	10.3927
NP_004821	MED23	mediator of RNA polymerase II transcription subunit 23 isoform a [Homo sapiens]	235.5	62.5	10.2725	8.95284
NP_057063	MED23	mediator of RNA polymerase II transcription subunit 23 isoform b [Homo sapiens]	235.5	37	10.3231	8.26357
NP_001257450	MED23	mediator of RNA polymerase II transcription subunit 23 isoform c [Homo sapiens]	235.5	37	10.3919	10.3587
NP_001257451	MED23	mediator of RNA polymerase II transcription subunit 23 isoform d [Homo sapiens]	235.5	37	10.3919	10.3587
NP_055630	MED24	mediator of RNA polymerase II transcription subunit 24 isoform 1 [Homo sapiens]	149	56	10.247	9.45998
NP_001072986	MED24	mediator of RNA polymerase II transcription subunit 24 isoform 2 [Homo sapiens]	149	56	10.2614	9.54439
NP_001254726	MED24	mediator of RNA polymerase II transcription subunit 24 isoform 2 [Homo sapiens]	149	56	10.3849	10.3372
NP_112235	MED25	mediator of RNA polymerase II transcription subunit 25 [Homo sapiens]	87	15	10.1128	5.8571
NP_004822	MED26	mediator of RNA polymerase II transcription subunit 26 [Homo sapiens]	5.5	12	6.25289	8.90015
NP_004260	MED27	mediator of RNA polymerase II transcription subunit 27 isoform 1 [Homo sapiens]	22.5	15	7.65299	6.01555
NP_001240810	MED27	mediator of RNA polymerase II transcription subunit 27 isoform 2 [Homo sapiens]	0	7	0	8.4382
NP_001240811	MED27	mediator of RNA polymerase II transcription subunit 27 isoform 3 [Homo sapiens]	0	4	0	10.3927
NP_079481	MED28	mediator of RNA polymerase II transcription subunit 28 [Homo sapiens]	8.5	2.5	9.16974	4.90603
NP_060062	MED29	mediator of RNA polymerase II transcription subunit 29 [Homo sapiens]	16	7	9.70679	7.76475
NP_001269915	MED30	mediator of RNA polymerase II transcription subunit 30 isoform 2 [Homo sapiens]	15	18	10.1902	10.2509
NP_542382	MED30	mediator of RNA polymerase II transcription subunit 30 [Homo sapiens]	31.5	11.5	10.3268	9.92331
NP_057144	MED31	mediator of RNA polymerase II transcription subunit 31 [Homo sapiens]	5.5	6	10.3927	10.3927
NP_054885	MED4	mediator of RNA polymerase II transcription subunit 4 isoform 1 [Homo sapiens]	62	20.5	10.2496	9.24557
NP_001271138	MED6	mediator of RNA polymerase II transcription subunit 6 isoform 1 [Homo sapiens]	12	1	10.3927	10.3927
NP_005457	MED6	mediator of RNA polymerase II transcription subunit 6 isoform 2 [Homo sapiens]	9	1	7.86201	1.11813
NP_001271140	MED6	mediator of RNA polymerase II transcription subunit 6 isoform 4 [Homo sapiens]	9	1	10.1443	4.57933
NP_001094286	MED7	mediator of RNA polymerase II transcription subunit 7 [Homo sapiens]	17	0	10.3748	0
NP_004261	MED7	mediator of RNA polymerase II transcription subunit 7 [Homo sapiens]	17	0	10.3748	0
NP_443109	MED8	mediator of RNA polymerase II transcription subunit 8 isoform 3 [Homo sapiens]	37.5	29	9.46799	8.95684
NP_963836	MED8	mediator of RNA polymerase II transcription subunit 8 isoform 4 [Homo sapiens]	37.5	29	9.58917	9.13325
NP_060489	MED9	mediator of RNA polymerase II transcription subunit 9 [Homo sapiens]	15.5	2	9.76005	3.2753
NP_570712	MEN1	menin isoform 1 [Homo sapiens]	16	12	8.56184	7.64154
NP_570713	MEN1	menin isoform 1 [Homo sapiens]	16	12	8.56184	7.64154
NP_570714	MEN1	menin isoform 1 [Homo sapiens]	16	12	8.56184	7.64154
NP_570715	MEN1	menin isoform 1 [Homo sapiens]	16	12	8.56184	7.64154
NP_570711	MEN1	menin isoform 2 [Homo sapiens]	16	12	7.95075	6.8858
NP_000235	MEN1	menin isoform 1 [Homo sapiens]	16	11	8.56184	7.32189
[truncated: 2,155 more rows]
